# Supplementary material for: In-silico assessment of high-risk non-synonymous SNPs in ADAMTS3 gene associated with Hennekam syndrome and their impact on protein stability and function
Source: BMC Bioinformatics. 2023 Jun 15;24:251. doi: 10.1186/s12859-023-05361-6 (PMC10268432; doi:10.1186/s12859-023-05361-6)
Supplement: Supplementary file 6 — Additional file 6: File S6. The effects of 50 high-risk nsSNPs of ADAMTS3 gene on protein stability predicted by MUpro, INPS3D and MAF. [file 12859_2023_5361_MOESM6_ESM.xlsx]

## Sheet: Sheet1
Supplementary File 6 - The effects of 50 high-risk nsSNPs of ADAMTS3 gene on protein stability predicted by MUpro, INPS3D and MAF.
high-risk nsSNP	MUpro	INPS3D	MAF
I291T	-2.5372	-2.98075	None
V395I	-0.510727	-0.137906	None
A336V	-0.145972	-0.147475	None
G298R	-0.889531	-0.528629	<0.001 (T)
R270H	-1.32684	-0.500645	<0.001 (T)
C567Y	-1.3283	-1.62138	None
F81L	-1.11731	-1.24185	None
Q616H	-0.331568	-0.79313	None
R572H	-0.559672	-0.818878	<0.001 (T)
R565Q	-0.775489	-1.57163	<0.001 (T)
A370T	-1.12542	-1.36085	None
Q927R	-0.499816	-0.641513	None
Y536C	-1.1359	-1.15469	None
M731T	-1.88597	-1.94215	None
F777L	-0.901792	-1.36454	<0.001 (T)
P371S	-1.17951	-0.891763	None
P513T	-1.20562	-0.743456	0.007 (T)
R943H	-1.10311	-0.288554	<0.001 (T)
R572C	-0.255287	0.302644	<0.001 (A)
S1038F	-0.507348	-0.26725	<0.001 (A)
G374S	-0.924583	-0.789327	None
D815Y	-0.912114	-0.0974947	None
R94Q	-0.0840053	-0.823052	<0.001 (T)
G983S	-0.562678	-0.938495	None
C567R	-1.58423	-1.23544	None
S58F	-1.06511	0.967268	None
Q588H	-0.735994	-0.118752	< 0.001 (A)
G25V	-0.0240666	0.186051	< 0.001 (A)
R565W	-0.687518	-0.95865	None
R248H	-1.32596	-0.295181	None
T668M	-0.825992	-1.02314	None
R817C	-0.382051	-0.591878	None
R713L	-0.0682503	0.0808727	None
Y148C	-1.46481	-1.51606	None
R55L	-0.574449	0.187748	None
R435H	-1.10805	-0.397315	< 0.001 (T)
I287F	-1.35684	-1.24325	None
N98S	-0.905406	-0.955506	None
R883C	-0.300048	-0.616523	< 0.001 (A)
Y636C	-0.358412	-1.30544	None
R959W	-1.06341	-0.412363	None
R576L	0.0573488	-0.0263255	None
R954H	0.0573488	-0.665165	None
R1053C	-0.525335	-0.653725	None
P510A	-1.2983	-0.851016	None
D791V	-0.507326	0.0309654	< 0.001 (A)
P77T	-1.02512	-0.310381	None
R137W	-1.09165	-0.184689	None
G412S	0.0267917	-0.27997	None
L801F	-0.74042	-1.03626	< 0.001 (G)
