# Supplementary material for: In-silico assessment of high-risk non-synonymous SNPs in ADAMTS3 gene associated with Hennekam syndrome and their impact on protein stability and function
Source: BMC Bioinformatics. 2023 Jun 15;24:251. doi: 10.1186/s12859-023-05361-6 (PMC10268432; doi:10.1186/s12859-023-05361-6)
Supplement: Supplementary file 9 — Additional file 9: File S9.—Phosphorylation analysis of mutant protein by GPS 6.0. [file 12859_2023_5361_MOESM9_ESM.xlsx]

## Sheet: Wildtype_GPS 6.0
Supplementary File 9 (1) - Phosphorylation analysis of wildtype protein by GPS 6.0
Position	Amino Acid	Score	Cutoff	Kinase
5	S	0.6192	0.1503	AGC
5	S	0.3176	0.2801	PKL
5	S	0.3537	0.27	TKL
5	S	0.3322	0.1702	CK1
5	S	0.2828	0.1403	CAMK
5	S	0.4697	0.3301	STE
18	T	0.2768	0.2009	CMGC
18	T	0.3564	0.1403	CAMK
18	T	0.4408	0.1702	CK1
18	T	0.4332	0.3301	STE
18	T	0.4056	0.27	TKL
18	T	0.6327	0.1503	AGC
18	T	0.4155	0.2801	PKL
19	S	0.2708	0.1403	CAMK
19	S	0.4169	0.1702	CK1
19	S	0.2453	0.2009	CMGC
19	S	0.3608	0.27	TKL
19	S	0.5924	0.1503	AGC
19	S	0.3848	0.2801	PKL
19	S	0.3659	0.3301	STE
39	Y	0.4241	0.2311	TK
42	Y	0.5533	0.2311	TK
46	T	0.3767	0.27	TKL
46	T	0.3614	0.1702	CK1
46	T	0.3644	0.3301	STE
46	T	0.1725	0.1403	CAMK
46	T	0.5719	0.5363	RGC
46	T	0.4443	0.1503	AGC
46	T	0.4434	0.2009	CMGC
46	T	0.372	0.2801	PKL
49	S	0.4531	0.2009	CMGC
49	S	0.3642	0.27	TKL
49	S	0.5684	0.5363	RGC
49	S	0.3689	0.3301	STE
49	S	0.4839	0.1702	CK1
49	S	0.3556	0.2801	PKL
49	S	0.4384	0.1503	AGC
49	S	0.1789	0.1403	CAMK
50	T	0.4563	0.2009	CMGC
50	T	0.3748	0.2801	PKL
50	T	0.1913	0.1403	CAMK
50	T	0.4096	0.27	TKL
50	T	0.4999	0.1702	CK1
50	T	0.3304	0.3301	STE
50	T	0.5719	0.5363	RGC
50	T	0.4378	0.1503	AGC
56	Y	0.5111	0.2311	TK
58	S	0.171	0.1403	CAMK
58	S	0.383	0.3301	STE
58	S	0.5369	0.1702	CK1
58	S	0.2997	0.2801	PKL
58	S	0.4118	0.1503	AGC
58	S	0.544	0.5363	RGC
58	S	0.2145	0.2009	CMGC
58	S	0.3288	0.27	TKL
60	T	0.5794	0.1503	AGC
60	T	0.3175	0.1702	CK1
60	T	0.3177	0.2801	PKL
60	T	0.3151	0.1403	CAMK
60	T	0.2924	0.27	TKL
60	T	0.4843	0.3301	STE
62	S	0.3301	0.1403	CAMK
62	S	0.549	0.3301	STE
62	S	0.2882	0.1702	CK1
62	S	0.3305	0.2801	PKL
62	S	0.6509	0.1503	AGC
62	S	0.3254	0.27	TKL
64	S	0.3307	0.27	TKL
64	S	0.5381	0.3301	STE
64	S	0.6082	0.1503	AGC
64	S	0.2764	0.1702	CK1
64	S	0.3063	0.1403	CAMK
64	S	0.2856	0.2801	PKL
69	S	0.3779	0.2801	PKL
69	S	0.3649	0.1702	CK1
69	S	0.5991	0.3301	STE
69	S	0.3146	0.27	TKL
69	S	0.5977	0.1503	AGC
69	S	0.3299	0.2009	CMGC
69	S	0.3125	0.1403	CAMK
74	S	0.4068	0.3301	STE
74	S	0.3762	0.2801	PKL
74	S	0.2821	0.27	TKL
74	S	0.442	0.2009	CMGC
74	S	0.3175	0.1702	CK1
74	S	0.1551	0.1403	CAMK
74	S	0.5795	0.5363	RGC
74	S	0.3475	0.1503	AGC
75	S	0.3474	0.1702	CK1
75	S	0.4287	0.1503	AGC
75	S	0.1695	0.1403	CAMK
75	S	0.335	0.27	TKL
75	S	0.442	0.2009	CMGC
75	S	0.3908	0.3301	STE
75	S	0.5795	0.5363	RGC
75	S	0.3747	0.2801	PKL
85	T	0.3392	0.1702	CK1
85	T	0.3546	0.27	TKL
85	T	0.3208	0.2801	PKL
85	T	0.3219	0.2009	CMGC
99	T	0.3828	0.1702	CK1
99	T	0.345	0.2009	CMGC
99	T	0.1426	0.1403	CAMK
99	T	0.1524	0.1503	AGC
99	T	0.3238	0.27	TKL
99	T	0.3778	0.2801	PKL
99	T	0.3387	0.3301	STE
113	T	0.4044	0.2009	CMGC
113	T	0.2726	0.27	TKL
113	T	0.3315	0.2801	PKL
113	T	0.3698	0.1702	CK1
114	S	0.332	0.1702	CK1
114	S	0.2855	0.27	TKL
114	S	0.4079	0.2009	CMGC
114	S	0.325	0.2801	PKL
121	T	0.302	0.27	TKL
121	T	0.403	0.1702	CK1
121	T	0.3193	0.2801	PKL
121	T	0.1462	0.1403	CAMK
121	T	0.4494	0.2009	CMGC
131	S	0.1489	0.1403	CAMK
131	S	0.3882	0.1503	AGC
131	S	0.5524	0.5363	RGC
131	S	0.4286	0.3301	STE
131	S	0.422	0.2009	CMGC
131	S	0.3542	0.2801	PKL
131	S	0.478	0.1702	CK1
131	S	0.4119	0.27	TKL
133	T	0.3732	0.1503	AGC
133	T	0.163	0.1403	CAMK
133	T	0.3752	0.27	TKL
133	T	0.4259	0.2009	CMGC
133	T	0.3812	0.3301	STE
133	T	0.3606	0.2801	PKL
133	T	0.4963	0.1702	CK1
133	T	0.5504	0.5363	RGC
134	Y	0.4611	0.2311	TK
139	T	0.422	0.3301	STE
139	T	0.3677	0.2801	PKL
139	T	0.4991	0.1702	CK1
139	T	0.5388	0.5363	RGC
139	T	0.3088	0.2009	CMGC
139	T	0.4292	0.1503	AGC
139	T	0.4116	0.27	TKL
139	T	0.1527	0.1403	CAMK
144	T	0.169	0.1403	CAMK
144	T	0.308	0.2009	CMGC
144	T	0.3943	0.27	TKL
144	T	0.51	0.1503	AGC
144	T	0.4639	0.3301	STE
144	T	0.5388	0.5363	RGC
144	T	0.4831	0.1702	CK1
144	T	0.3853	0.2801	PKL
148	Y	0.3961	0.2311	TK
158	T	0.1571	0.1403	CAMK
158	T	0.2822	0.2801	PKL
158	T	0.408	0.1702	CK1
158	T	0.3444	0.2009	CMGC
158	T	0.3206	0.27	TKL
158	T	0.1663	0.1503	AGC
159	S	0.3751	0.2009	CMGC
159	S	0.315	0.27	TKL
159	S	0.4076	0.1702	CK1
159	S	0.303	0.2801	PKL
159	S	0.1524	0.1403	CAMK
159	S	0.1553	0.1503	AGC
163	S	0.3467	0.2009	CMGC
163	S	0.3795	0.1702	CK1
174	S	0.4118	0.1702	CK1
174	S	0.3394	0.27	TKL
174	S	0.3325	0.2801	PKL
174	S	0.3279	0.2009	CMGC
174	S	0.1594	0.1403	CAMK
179	Y	0.5715	0.2311	TK
201	Y	0.4464	0.2311	TK
204	S	0.5883	0.5363	RGC
204	S	0.4439	0.1702	CK1
204	S	0.4513	0.1503	AGC
204	S	0.4054	0.2801	PKL
204	S	0.376	0.27	TKL
204	S	0.4964	0.2009	CMGC
204	S	0.1861	0.1403	CAMK
204	S	0.4248	0.3301	STE
214	S	0.4797	0.2009	CMGC
214	S	0.563	0.5363	RGC
214	S	0.2969	0.1702	CK1
214	S	0.4393	0.1503	AGC
214	S	0.3198	0.2801	PKL
214	S	0.3783	0.3301	STE
214	S	0.1774	0.1403	CAMK
214	S	0.283	0.27	TKL
219	Y	0.4138	0.2311	TK
222	S	0.3563	0.2009	CMGC
222	S	0.4033	0.1503	AGC
222	S	0.1508	0.1403	CAMK
222	S	0.3114	0.27	TKL
222	S	0.4495	0.1702	CK1
232	T	0.4045	0.27	TKL
232	T	0.3715	0.1702	CK1
232	T	0.5101	0.3301	STE
232	T	0.2175	0.1403	CAMK
232	T	0.2688	0.2009	CMGC
232	T	0.1877	0.1503	AGC
232	T	0.3834	0.2801	PKL
234	Y	0.4721	0.2311	TK
244	T	0.4697	0.3301	STE
244	T	0.4278	0.27	TKL
244	T	0.3177	0.1702	CK1
244	T	0.2606	0.1403	CAMK
244	T	0.3908	0.1503	AGC
244	T	0.3424	0.2801	PKL
256	Y	0.4885	0.2311	TK
267	S	0.5827	0.1503	AGC
267	S	0.5712	0.3301	STE
267	S	0.3056	0.1403	CAMK
267	S	0.2939	0.2801	PKL
267	S	0.4103	0.1702	CK1
267	S	0.3054	0.2009	CMGC
267	S	0.3402	0.27	TKL
280	Y	0.3175	0.2311	TK
283	T	0.2758	0.1702	CK1
283	T	0.302	0.1503	AGC
283	T	0.3666	0.27	TKL
283	T	0.52	0.3301	STE
283	T	0.2107	0.1403	CAMK
283	T	0.3228	0.2801	PKL
292	Y	0.6046	0.2311	TK
296	S	0.4226	0.1702	CK1
296	S	0.3224	0.2009	CMGC
296	S	0.2058	0.1403	CAMK
296	S	0.156	0.1503	AGC
296	S	0.3265	0.27	TKL
296	S	0.3595	0.2801	PKL
313	Y	0.5393	0.2311	TK
316	S	0.4082	0.3301	STE
316	S	0.3291	0.27	TKL
316	S	0.5471	0.5363	RGC
316	S	0.1553	0.1403	CAMK
316	S	0.3461	0.2801	PKL
316	S	0.4146	0.1503	AGC
316	S	0.4773	0.2009	CMGC
316	S	0.5155	0.1702	CK1
318	S	0.3646	0.27	TKL
318	S	0.4027	0.3301	STE
318	S	0.5278	0.1702	CK1
318	S	0.5742	0.5363	RGC
318	S	0.3959	0.1503	AGC
318	S	0.4858	0.2009	CMGC
318	S	0.381	0.2801	PKL
318	S	0.1597	0.1403	CAMK
326	S	0.3605	0.27	TKL
326	S	0.2889	0.2009	CMGC
326	S	0.3378	0.1503	AGC
326	S	0.4777	0.1702	CK1
326	S	0.3615	0.2801	PKL
326	S	0.1659	0.1403	CAMK
328	S	0.2619	0.1503	AGC
328	S	0.326	0.2009	CMGC
328	S	0.3804	0.1702	CK1
328	S	0.1948	0.1403	CAMK
328	S	0.2772	0.27	TKL
328	S	0.3879	0.2801	PKL
337	S	0.6108	0.1503	AGC
337	S	0.4113	0.2801	PKL
337	S	0.2711	0.2009	CMGC
337	S	0.3862	0.1702	CK1
337	S	0.3779	0.3301	STE
337	S	0.2797	0.1403	CAMK
342	S	0.2397	0.2009	CMGC
342	S	0.3501	0.1702	CK1
342	S	0.3791	0.2801	PKL
342	S	0.5503	0.1503	AGC
342	S	0.3962	0.3301	STE
342	S	0.2091	0.1403	CAMK
347	S	0.3624	0.27	TKL
347	S	0.3972	0.2801	PKL
347	S	0.5892	0.1503	AGC
347	S	0.2566	0.2009	CMGC
347	S	0.4198	0.1702	CK1
347	S	0.2844	0.1403	CAMK
347	S	0.5633	0.3301	STE
357	T	0.2856	0.2009	CMGC
357	T	0.3041	0.2801	PKL
357	T	0.3997	0.3301	STE
357	T	0.3181	0.27	TKL
357	T	0.4014	0.1503	AGC
357	T	0.451	0.1702	CK1
369	Y	0.4368	0.2311	TK
373	T	0.4484	0.1702	CK1
373	T	0.1915	0.1403	CAMK
373	T	0.463	0.1503	AGC
373	T	0.3085	0.2801	PKL
373	T	0.3344	0.3301	STE
373	T	0.5429	0.5363	RGC
373	T	0.3766	0.27	TKL
373	T	0.2513	0.2009	CMGC
381	S	0.4042	0.1503	AGC
381	S	0.1795	0.1403	CAMK
381	S	0.3535	0.2801	PKL
381	S	0.3186	0.27	TKL
381	S	0.4189	0.1702	CK1
381	S	0.2904	0.2009	CMGC
383	T	0.146	0.1403	CAMK
383	T	0.33	0.2009	CMGC
383	T	0.3887	0.1503	AGC
383	T	0.3722	0.1702	CK1
383	T	0.2903	0.27	TKL
383	T	0.282	0.2801	PKL
391	S	0.3153	0.1403	CAMK
391	S	0.4191	0.3301	STE
391	S	0.3715	0.2801	PKL
391	S	0.2883	0.27	TKL
391	S	0.4467	0.1702	CK1
391	S	0.5317	0.1503	AGC
391	S	0.2157	0.2009	CMGC
392	S	0.5873	0.1503	AGC
392	S	0.3664	0.2801	PKL
392	S	0.3087	0.27	TKL
392	S	0.3851	0.1702	CK1
392	S	0.3205	0.1403	CAMK
392	S	0.2208	0.2009	CMGC
392	S	0.4214	0.3301	STE
400	T	0.338	0.1702	CK1
400	T	0.3115	0.27	TKL
400	T	0.3599	0.2009	CMGC
400	T	0.3428	0.2801	PKL
400	T	0.141	0.1403	CAMK
419	T	0.2752	0.2009	CMGC
419	T	0.3472	0.2801	PKL
419	T	0.4027	0.1702	CK1
419	T	0.1516	0.1403	CAMK
423	S	0.3212	0.27	TKL
423	S	0.4073	0.3301	STE
423	S	0.367	0.1503	AGC
423	S	0.3088	0.2009	CMGC
423	S	0.4159	0.1702	CK1
423	S	0.3353	0.2801	PKL
423	S	0.5411	0.5363	RGC
436	Y	0.3797	0.2311	TK
439	S	0.5642	0.1503	AGC
439	S	0.2681	0.1702	CK1
439	S	0.3743	0.3301	STE
439	S	0.2897	0.27	TKL
439	S	0.3383	0.1403	CAMK
439	S	0.3693	0.2801	PKL
442	S	0.3841	0.3301	STE
442	S	0.392	0.2801	PKL
442	S	0.5259	0.1503	AGC
442	S	0.2901	0.1403	CAMK
442	S	0.3261	0.1702	CK1
442	S	0.2208	0.2009	CMGC
449	Y	0.5749	0.2311	TK
452	S	0.2796	0.1702	CK1
452	S	0.3735	0.3301	STE
452	S	0.4516	0.1503	AGC
452	S	0.2707	0.1403	CAMK
453	Y	0.5105	0.2311	TK
476	Y	0.6443	0.2311	TK
477	S	0.3729	0.1702	CK1
477	S	0.2965	0.27	TKL
477	S	0.328	0.2801	PKL
477	S	0.2059	0.1503	AGC
477	S	0.1691	0.1403	CAMK
477	S	0.4846	0.2009	CMGC
490	Y	0.4496	0.2311	TK
494	T	0.5001	0.3301	STE
494	T	0.2167	0.1702	CK1
494	T	0.3909	0.27	TKL
494	T	0.4263	0.1503	AGC
494	T	0.4396	0.1403	CAMK
498	T	0.3594	0.3301	STE
498	T	0.4097	0.1702	CK1
498	T	0.378	0.1503	AGC
498	T	0.2833	0.27	TKL
498	T	0.3272	0.2009	CMGC
498	T	0.2081	0.1403	CAMK
508	S	0.2914	0.2801	PKL
508	S	0.3491	0.2009	CMGC
508	S	0.3028	0.27	TKL
508	S	0.3722	0.3301	STE
508	S	0.2795	0.1503	AGC
508	S	0.2058	0.1403	CAMK
508	S	0.324	0.1702	CK1
514	Y	0.3681	0.2311	TK
518	T	0.3362	0.2801	PKL
518	T	0.2163	0.1403	CAMK
518	T	0.3717	0.2009	CMGC
518	T	0.3587	0.3301	STE
518	T	0.3181	0.27	TKL
518	T	0.4366	0.1702	CK1
527	T	0.1804	0.1403	CAMK
527	T	0.3925	0.27	TKL
527	T	0.2981	0.2009	CMGC
527	T	0.3697	0.2801	PKL
527	T	0.3442	0.3301	STE
527	T	0.4116	0.1702	CK1
536	Y	0.4421	0.2311	TK
556	S	0.2961	0.27	TKL
556	S	0.5244	0.1503	AGC
556	S	0.4621	0.3301	STE
556	S	0.293	0.1403	CAMK
556	S	0.3264	0.1702	CK1
558	T	0.4476	0.3301	STE
558	T	0.2767	0.27	TKL
558	T	0.2528	0.2009	CMGC
558	T	0.5358	0.1503	AGC
558	T	0.3162	0.1403	CAMK
558	T	0.3115	0.2801	PKL
558	T	0.3432	0.1702	CK1
562	S	0.3556	0.1702	CK1
562	S	0.3201	0.1403	CAMK
562	S	0.5189	0.1503	AGC
562	S	0.4236	0.3301	STE
562	S	0.3091	0.27	TKL
562	S	0.233	0.2009	CMGC
564	S	0.2994	0.1403	CAMK
564	S	0.357	0.3301	STE
564	S	0.3577	0.1702	CK1
564	S	0.4593	0.1503	AGC
564	S	0.3161	0.27	TKL
566	T	0.4728	0.1503	AGC
566	T	0.3286	0.1702	CK1
566	T	0.2811	0.1403	CAMK
566	T	0.3841	0.3301	STE
569	T	0.4318	0.1503	AGC
569	T	0.327	0.1702	CK1
569	T	0.4451	0.3301	STE
569	T	0.3271	0.27	TKL
569	T	0.3472	0.1403	CAMK
575	T	0.3343	0.3301	STE
575	T	0.3531	0.27	TKL
575	T	0.3064	0.2801	PKL
575	T	0.1733	0.1403	CAMK
575	T	0.3364	0.1503	AGC
575	T	0.3999	0.1702	CK1
575	T	0.5518	0.5363	RGC
575	T	0.2978	0.2009	CMGC
597	Y	0.6239	0.2311	TK
602	T	0.3539	0.2801	PKL
602	T	0.2814	0.27	TKL
602	T	0.1725	0.1403	CAMK
602	T	0.2793	0.2009	CMGC
602	T	0.358	0.1702	CK1
622	S	0.4032	0.2009	CMGC
622	S	0.3225	0.2801	PKL
622	S	0.3306	0.1503	AGC
622	S	0.3901	0.27	TKL
622	S	0.1802	0.1403	CAMK
622	S	0.3651	0.3301	STE
622	S	0.3464	0.1702	CK1
626	Y	0.3311	0.2311	TK
629	T	0.3106	0.2009	CMGC
629	T	0.4584	0.1503	AGC
629	T	0.3388	0.3301	STE
629	T	0.1793	0.1403	CAMK
629	T	0.3333	0.1702	CK1
629	T	0.3562	0.27	TKL
629	T	0.3834	0.2801	PKL
636	Y	0.3953	0.2311	TK
648	Y	0.5131	0.2311	TK
651	S	0.3431	0.2801	PKL
651	S	0.3988	0.1702	CK1
651	S	0.2841	0.2009	CMGC
651	S	0.3123	0.27	TKL
651	S	0.2427	0.1403	CAMK
651	S	0.4494	0.1503	AGC
654	T	0.5933	0.3301	STE
654	T	0.3799	0.2009	CMGC
654	T	0.333	0.1403	CAMK
654	T	0.3409	0.2801	PKL
654	T	0.5502	0.1503	AGC
654	T	0.3064	0.1702	CK1
654	T	0.3834	0.27	TKL
659	Y	0.555	0.2311	TK
668	T	0.2006	0.1503	AGC
668	T	0.3601	0.1702	CK1
668	T	0.3332	0.27	TKL
668	T	0.3276	0.2801	PKL
668	T	0.2502	0.2009	CMGC
668	T	0.2425	0.1403	CAMK
671	S	0.3933	0.1702	CK1
671	S	0.3444	0.2009	CMGC
671	S	0.1607	0.1403	CAMK
671	S	0.3068	0.2801	PKL
671	S	0.1517	0.1503	AGC
671	S	0.3672	0.27	TKL
671	S	0.3466	0.3301	STE
672	Y	0.5265	0.2311	TK
676	Y	0.5381	0.2311	TK
677	S	0.3694	0.2801	PKL
677	S	0.1683	0.1403	CAMK
677	S	0.4343	0.1503	AGC
677	S	0.3479	0.27	TKL
677	S	0.5518	0.5363	RGC
677	S	0.3333	0.1702	CK1
677	S	0.3366	0.2009	CMGC
695	S	0.1696	0.1403	CAMK
695	S	0.3655	0.3301	STE
695	S	0.1625	0.1503	AGC
695	S	0.2891	0.27	TKL
695	S	0.3393	0.2801	PKL
695	S	0.2427	0.2009	CMGC
695	S	0.3652	0.1702	CK1
710	S	0.5165	0.1503	AGC
710	S	0.2263	0.2009	CMGC
710	S	0.3056	0.27	TKL
710	S	0.179	0.1403	CAMK
710	S	0.3258	0.1702	CK1
710	S	0.4421	0.3301	STE
714	T	0.4552	0.1702	CK1
714	T	0.3645	0.1503	AGC
714	T	0.3472	0.2009	CMGC
714	T	0.1795	0.1403	CAMK
714	T	0.3308	0.3301	STE
714	T	0.3166	0.27	TKL
718	T	0.3101	0.27	TKL
718	T	0.3508	0.1503	AGC
718	T	0.2553	0.2009	CMGC
718	T	0.2824	0.2801	PKL
718	T	0.4143	0.1702	CK1
718	T	0.1702	0.1403	CAMK
718	T	0.3321	0.3301	STE
720	T	0.4844	0.3301	STE
720	T	0.3714	0.1503	AGC
720	T	0.2821	0.2801	PKL
720	T	0.4771	0.1702	CK1
720	T	0.3514	0.27	TKL
720	T	0.1618	0.1403	CAMK
720	T	0.2894	0.2009	CMGC
722	T	0.2862	0.2801	PKL
722	T	0.2889	0.2009	CMGC
722	T	0.4484	0.3301	STE
722	T	0.3688	0.1503	AGC
722	T	0.4525	0.1702	CK1
722	T	0.37	0.27	TKL
722	T	0.1618	0.1403	CAMK
728	Y	0.2997	0.2311	TK
749	S	0.3116	0.1702	CK1
749	S	0.1531	0.1503	AGC
749	S	0.1886	0.1403	CAMK
749	S	0.5428	0.2009	CMGC
749	S	0.546	0.5363	RGC
749	S	0.3516	0.27	TKL
749	S	0.4109	0.2801	PKL
760	T	0.3511	0.1702	CK1
760	T	0.3865	0.3301	STE
760	T	0.186	0.1503	AGC
760	T	0.2057	0.1403	CAMK
760	T	0.3585	0.27	TKL
760	T	0.3006	0.2801	PKL
763	Y	0.4754	0.2311	TK
774	S	0.3645	0.2801	PKL
774	S	0.5383	0.1503	AGC
774	S	0.3342	0.3301	STE
774	S	0.265	0.1702	CK1
774	S	0.2337	0.1403	CAMK
776	T	0.3484	0.1702	CK1
776	T	0.2785	0.27	TKL
776	T	0.4823	0.1503	AGC
776	T	0.4001	0.3301	STE
776	T	0.2956	0.1403	CAMK
776	T	0.3347	0.2801	PKL
786	Y	0.4019	0.2311	TK
794	S	0.3471	0.1702	CK1
794	S	0.436	0.2009	CMGC
794	S	0.3296	0.2801	PKL
797	T	0.1618	0.1503	AGC
797	T	0.376	0.2801	PKL
797	T	0.4611	0.1702	CK1
797	T	0.4746	0.2009	CMGC
797	T	0.1752	0.1403	CAMK
797	T	0.3459	0.27	TKL
816	T	0.4425	0.2009	CMGC
816	T	0.1737	0.1403	CAMK
816	T	0.4419	0.1503	AGC
816	T	0.3723	0.2801	PKL
816	T	0.3412	0.27	TKL
816	T	0.3239	0.1702	CK1
816	T	0.3893	0.3301	STE
816	T	0.5684	0.5363	RGC
818	S	0.3863	0.1503	AGC
818	S	0.328	0.2801	PKL
818	S	0.176	0.1403	CAMK
818	S	0.3906	0.27	TKL
818	S	0.4571	0.2009	CMGC
818	S	0.3427	0.1702	CK1
818	S	0.4134	0.3301	STE
818	S	0.5662	0.5363	RGC
819	S	0.3332	0.2801	PKL
819	S	0.3499	0.1702	CK1
819	S	0.4735	0.2009	CMGC
819	S	0.373	0.3301	STE
819	S	0.3902	0.27	TKL
819	S	0.5635	0.5363	RGC
819	S	0.3734	0.1503	AGC
819	S	0.2035	0.1403	CAMK
821	T	0.3611	0.27	TKL
821	T	0.5635	0.5363	RGC
821	T	0.2017	0.1403	CAMK
821	T	0.347	0.1503	AGC
821	T	0.3852	0.1702	CK1
821	T	0.3707	0.2009	CMGC
821	T	0.3531	0.2801	PKL
822	Y	0.4533	0.2311	TK
824	Y	0.4951	0.2311	TK
830	S	0.3912	0.27	TKL
830	S	0.3551	0.2801	PKL
830	S	0.3338	0.3301	STE
830	S	0.5748	0.2009	CMGC
830	S	0.1716	0.1403	CAMK
830	S	0.3731	0.1503	AGC
830	S	0.3243	0.1702	CK1
830	S	0.5631	0.5363	RGC
833	T	0.3494	0.2009	CMGC
833	T	0.2533	0.1702	CK1
833	T	0.328	0.2801	PKL
833	T	0.1596	0.1403	CAMK
833	T	0.1612	0.1503	AGC
833	T	0.2973	0.27	TKL
836	S	0.2966	0.2801	PKL
836	S	0.391	0.2009	CMGC
836	S	0.279	0.1702	CK1
836	S	0.1488	0.1403	CAMK
836	S	0.2896	0.27	TKL
846	T	0.4179	0.2801	PKL
846	T	0.2873	0.27	TKL
846	T	0.4107	0.2009	CMGC
846	T	0.3628	0.1702	CK1
853	S	0.2928	0.27	TKL
853	S	0.3718	0.2801	PKL
853	S	0.3383	0.2009	CMGC
853	S	0.156	0.1403	CAMK
853	S	0.4528	0.1702	CK1
855	S	0.3925	0.2801	PKL
855	S	0.1806	0.1403	CAMK
855	S	0.4231	0.1702	CK1
855	S	0.3406	0.2009	CMGC
855	S	0.3002	0.27	TKL
858	S	0.3219	0.27	TKL
858	S	0.1867	0.1403	CAMK
858	S	0.2958	0.2801	PKL
858	S	0.403	0.1702	CK1
858	S	0.2884	0.2009	CMGC
867	Y	0.4707	0.2311	TK
868	T	0.2773	0.1702	CK1
868	T	0.4008	0.1403	CAMK
868	T	0.3818	0.3301	STE
868	T	0.3972	0.1503	AGC
870	Y	0.385	0.2311	TK
876	S	0.3418	0.3301	STE
876	S	0.2894	0.1403	CAMK
876	S	0.2954	0.27	TKL
876	S	0.5778	0.5363	RGC
876	S	0.5401	0.1503	AGC
876	S	0.5444	0.2009	CMGC
876	S	0.4586	0.1702	CK1
884	S	0.337	0.1702	CK1
884	S	0.3411	0.1503	AGC
884	S	0.1857	0.1403	CAMK
884	S	0.5713	0.5363	RGC
884	S	0.3715	0.3301	STE
884	S	0.3616	0.2801	PKL
884	S	0.5369	0.2009	CMGC
884	S	0.2738	0.27	TKL
905	T	0.1595	0.1503	AGC
905	T	0.2357	0.1702	CK1
905	T	0.3078	0.2801	PKL
905	T	0.2108	0.2009	CMGC
918	T	0.2928	0.27	TKL
918	T	0.1906	0.1403	CAMK
918	T	0.3234	0.1702	CK1
918	T	0.2219	0.2009	CMGC
918	T	0.372	0.2801	PKL
918	T	0.1865	0.1503	AGC
920	T	0.3577	0.1702	CK1
920	T	0.3416	0.2801	PKL
923	S	0.3889	0.2801	PKL
923	S	0.3398	0.1702	CK1
923	S	0.6666	0.1503	AGC
923	S	0.2285	0.2009	CMGC
923	S	0.3344	0.1403	CAMK
923	S	0.3614	0.3301	STE
923	S	0.2979	0.27	TKL
924	S	0.2291	0.2009	CMGC
924	S	0.3705	0.2801	PKL
924	S	0.3913	0.3301	STE
924	S	0.3461	0.1702	CK1
924	S	0.3037	0.27	TKL
924	S	0.6255	0.1503	AGC
924	S	0.3128	0.1403	CAMK
926	Y	0.3009	0.2311	TK
930	T	0.4258	0.1503	AGC
930	T	0.3127	0.1702	CK1
930	T	0.3036	0.1403	CAMK
930	T	0.3948	0.3301	STE
941	T	0.4962	0.3301	STE
941	T	0.5269	0.1503	AGC
941	T	0.4445	0.1702	CK1
941	T	0.4001	0.27	TKL
941	T	0.3135	0.1403	CAMK
941	T	0.3939	0.2009	CMGC
944	S	0.1779	0.1403	CAMK
944	S	0.4543	0.1702	CK1
944	S	0.2829	0.2801	PKL
944	S	0.4457	0.2009	CMGC
944	S	0.4381	0.1503	AGC
944	S	0.3943	0.3301	STE
944	S	0.3356	0.27	TKL
944	S	0.5426	0.5363	RGC
947	S	0.5736	0.5363	RGC
947	S	0.4825	0.1702	CK1
947	S	0.1975	0.1403	CAMK
947	S	0.3868	0.1503	AGC
947	S	0.3088	0.27	TKL
947	S	0.5476	0.2009	CMGC
947	S	0.3091	0.2801	PKL
947	S	0.3804	0.3301	STE
949	Y	0.6251	0.2311	TK
957	S	0.3974	0.1503	AGC
957	S	0.3523	0.2801	PKL
957	S	0.3457	0.3301	STE
957	S	0.2677	0.1702	CK1
957	S	0.1662	0.1403	CAMK
957	S	0.3455	0.2009	CMGC
957	S	0.3082	0.27	TKL
972	T	0.2349	0.2009	CMGC
972	T	0.3891	0.1702	CK1
972	T	0.2761	0.27	TKL
972	T	0.3656	0.2801	PKL
976	S	0.2871	0.2801	PKL
976	S	0.2714	0.2009	CMGC
976	S	0.3082	0.1702	CK1
979	S	0.3639	0.1702	CK1
979	S	0.3727	0.2801	PKL
979	S	0.2056	0.2009	CMGC
981	T	0.444	0.1702	CK1
981	T	0.3472	0.2801	PKL
981	T	0.3712	0.2009	CMGC
981	T	0.3315	0.27	TKL
981	T	0.1632	0.1503	AGC
981	T	0.2105	0.1403	CAMK
986	T	0.2238	0.1403	CAMK
986	T	0.4531	0.1503	AGC
986	T	0.334	0.3301	STE
986	T	0.3373	0.2801	PKL
986	T	0.317	0.1702	CK1
1006	S	0.3159	0.2009	CMGC
1006	S	0.3424	0.3301	STE
1006	S	0.1773	0.1403	CAMK
1006	S	0.318	0.1503	AGC
1006	S	0.2747	0.27	TKL
1006	S	0.2945	0.1702	CK1
1006	S	0.3995	0.2801	PKL
1006	S	0.5445	0.5363	RGC
1025	S	0.3386	0.27	TKL
1025	S	0.3388	0.2009	CMGC
1025	S	0.3754	0.1702	CK1
1025	S	0.3775	0.2801	PKL
1025	S	0.1409	0.1403	CAMK
1036	Y	0.4301	0.2311	TK
1038	S	0.3862	0.1503	AGC
1038	S	0.3279	0.27	TKL
1038	S	0.3758	0.1702	CK1
1038	S	0.5383	0.5363	RGC
1038	S	0.2855	0.2801	PKL
1038	S	0.179	0.1403	CAMK
1038	S	0.2799	0.2009	CMGC
1042	Y	0.3967	0.2311	TK
1049	S	0.3592	0.1702	CK1
1049	S	0.2279	0.1403	CAMK
1049	S	0.4205	0.1503	AGC
1049	S	0.2997	0.2009	CMGC
1049	S	0.3902	0.2801	PKL
1049	S	0.3753	0.27	TKL
1049	S	0.3353	0.3301	STE
1051	S	0.3677	0.27	TKL
1051	S	0.2416	0.1403	CAMK
1051	S	0.4859	0.1702	CK1
1051	S	0.397	0.1503	AGC
1051	S	0.5465	0.5363	RGC
1051	S	0.3359	0.2009	CMGC
1051	S	0.3785	0.2801	PKL
1054	S	0.3835	0.1503	AGC
1054	S	0.3531	0.2009	CMGC
1054	S	0.3931	0.2801	PKL
1054	S	0.2454	0.1403	CAMK
1054	S	0.3605	0.27	TKL
1054	S	0.55	0.5363	RGC
1054	S	0.4537	0.1702	CK1
1055	S	0.5488	0.5363	RGC
1055	S	0.2525	0.1403	CAMK
1055	S	0.3627	0.27	TKL
1055	S	0.3673	0.1702	CK1
1055	S	0.3842	0.2801	PKL
1055	S	0.3348	0.2009	CMGC
1055	S	0.3888	0.1503	AGC
1056	T	0.3851	0.2801	PKL
1056	T	0.3845	0.1702	CK1
1056	T	0.3326	0.2009	CMGC
1056	T	0.3371	0.27	TKL
1056	T	0.2419	0.1403	CAMK
1056	T	0.5466	0.5363	RGC
1056	T	0.373	0.1503	AGC
1061	Y	0.5857	0.2311	TK
1068	T	0.153	0.1403	CAMK
1068	T	0.3225	0.27	TKL
1068	T	0.3858	0.3301	STE
1068	T	0.3219	0.2009	CMGC
1068	T	0.3535	0.2801	PKL
1068	T	0.2496	0.1702	CK1
1068	T	0.2351	0.1503	AGC
1074	S	0.1413	0.1403	CAMK
1074	S	0.2955	0.2801	PKL
1074	S	0.3432	0.2009	CMGC
1074	S	0.2329	0.1702	CK1
1074	S	0.1816	0.1503	AGC
1077	S	0.3606	0.2009	CMGC
1077	S	0.2382	0.1702	CK1
1077	S	0.2065	0.1503	AGC
1077	S	0.2864	0.2801	PKL
1082	S	0.4864	0.2009	CMGC
1082	S	0.3542	0.3301	STE
1082	S	0.3585	0.27	TKL
1082	S	0.4062	0.1702	CK1
1082	S	0.1608	0.1403	CAMK
1082	S	0.3816	0.1503	AGC
1082	S	0.5717	0.5363	RGC
1082	S	0.3244	0.2801	PKL
1087	T	0.3804	0.3301	STE
1087	T	0.5662	0.5363	RGC
1087	T	0.3915	0.1702	CK1
1087	T	0.3246	0.27	TKL
1087	T	0.3689	0.2801	PKL
1087	T	0.188	0.1403	CAMK
1087	T	0.4554	0.2009	CMGC
1087	T	0.3729	0.1503	AGC
1088	S	0.1617	0.1403	CAMK
1088	S	0.4155	0.1702	CK1
1088	S	0.4776	0.2009	CMGC
1088	S	0.3625	0.2801	PKL
1088	S	0.3486	0.1503	AGC
1088	S	0.3802	0.3301	STE
1088	S	0.3693	0.27	TKL
1088	S	0.578	0.5363	RGC
1092	Y	0.4967	0.2311	TK
1094	S	0.389	0.2801	PKL
1094	S	0.5696	0.5363	RGC
1094	S	0.395	0.1702	CK1
1094	S	0.3398	0.27	TKL
1094	S	0.4881	0.2009	CMGC
1094	S	0.1731	0.1403	CAMK
1094	S	0.1703	0.1503	AGC
1096	T	0.4021	0.1702	CK1
1096	T	0.4507	0.2009	CMGC
1096	T	0.3375	0.27	TKL
1096	T	0.172	0.1503	AGC
1096	T	0.5696	0.5363	RGC
1096	T	0.1732	0.1403	CAMK
1096	T	0.3465	0.3301	STE
1096	T	0.3971	0.2801	PKL
1102	S	0.4757	0.1702	CK1
1102	S	0.5601	0.5363	RGC
1102	S	0.1912	0.1503	AGC
1102	S	0.3603	0.3301	STE
1102	S	0.1552	0.1403	CAMK
1102	S	0.3538	0.2009	CMGC
1102	S	0.3951	0.27	TKL
1102	S	0.3744	0.2801	PKL
1104	S	0.2359	0.2009	CMGC
1104	S	0.3756	0.2801	PKL
1104	S	0.222	0.1503	AGC
1104	S	0.1858	0.1403	CAMK
1104	S	0.3654	0.27	TKL
1104	S	0.5121	0.3301	STE
1104	S	0.387	0.1702	CK1
1105	S	0.421	0.1702	CK1
1105	S	0.3406	0.2801	PKL
1105	S	0.1627	0.1503	AGC
1105	S	0.1414	0.1403	CAMK
1105	S	0.3843	0.27	TKL
1105	S	0.3733	0.3301	STE
1105	S	0.3684	0.2009	CMGC
1107	S	0.3174	0.2801	PKL
1107	S	0.3288	0.27	TKL
1107	S	0.3508	0.2009	CMGC
1107	S	0.4234	0.1702	CK1
1107	S	0.3618	0.3301	STE
1108	S	0.3597	0.27	TKL
1108	S	0.3993	0.2009	CMGC
1108	S	0.1737	0.1403	CAMK
1108	S	0.3761	0.2801	PKL
1108	S	0.3647	0.3301	STE
1108	S	0.5615	0.5363	RGC
1108	S	0.1688	0.1503	AGC
1108	S	0.4435	0.1702	CK1
1115	Y	0.4872	0.2311	TK
1122	S	0.3598	0.3301	STE
1122	S	0.5683	0.5363	RGC
1122	S	0.4284	0.2009	CMGC
1122	S	0.3981	0.1702	CK1
1122	S	0.1767	0.1403	CAMK
1122	S	0.3351	0.2801	PKL
1122	S	0.3374	0.1503	AGC
1133	S	0.4125	0.3301	STE
1133	S	0.4198	0.1503	AGC
1133	S	0.3186	0.27	TKL
1133	S	0.3526	0.2009	CMGC
1133	S	0.1541	0.1403	CAMK
1133	S	0.4664	0.1702	CK1
1133	S	0.58	0.5363	RGC
1133	S	0.364	0.2801	PKL
1139	S	0.3606	0.2801	PKL
1139	S	0.1759	0.1403	CAMK
1139	S	0.3728	0.3301	STE
1139	S	0.4465	0.1702	CK1
1139	S	0.3606	0.1503	AGC
1139	S	0.3424	0.27	TKL
1139	S	0.4755	0.2009	CMGC
1139	S	0.5833	0.5363	RGC
1141	T	0.3617	0.1503	AGC
1141	T	0.3663	0.27	TKL
1141	T	0.5867	0.5363	RGC
1141	T	0.4902	0.2009	CMGC
1141	T	0.1956	0.1403	CAMK
1141	T	0.3137	0.2801	PKL
1141	T	0.3474	0.3301	STE
1141	T	0.4568	0.1702	CK1
1146	T	0.3514	0.2801	PKL
1146	T	0.5838	0.5363	RGC
1146	T	0.1585	0.1403	CAMK
1146	T	0.375	0.3301	STE
1146	T	0.4619	0.2009	CMGC
1146	T	0.4448	0.1702	CK1
1146	T	0.3707	0.1503	AGC
1146	T	0.3255	0.27	TKL
1149	S	0.3669	0.3301	STE
1149	S	0.4215	0.1503	AGC
1149	S	0.3144	0.27	TKL
1149	S	0.5887	0.5363	RGC
1149	S	0.1607	0.1403	CAMK
1149	S	0.4455	0.2009	CMGC
1149	S	0.3354	0.2801	PKL
1149	S	0.35	0.1702	CK1
1150	S	0.1666	0.1403	CAMK
1150	S	0.3853	0.1702	CK1
1150	S	0.4736	0.2009	CMGC
1150	S	0.3343	0.2801	PKL
1150	S	0.3832	0.1503	AGC
1150	S	0.3244	0.27	TKL
1150	S	0.5873	0.5363	RGC
1153	T	0.3165	0.27	TKL
1153	T	0.3627	0.1702	CK1
1153	T	0.3182	0.2801	PKL
1153	T	0.3729	0.3301	STE
1153	T	0.1601	0.1403	CAMK
1153	T	0.4125	0.2009	CMGC
1153	T	0.4164	0.1503	AGC
1153	T	0.5814	0.5363	RGC
1159	S	0.5389	0.5363	RGC
1159	S	0.2771	0.27	TKL
1159	S	0.3813	0.1503	AGC
1159	S	0.3249	0.1702	CK1
1159	S	0.1411	0.1403	CAMK
1159	S	0.2937	0.2801	PKL
1159	S	0.3443	0.2009	CMGC
1159	S	0.3314	0.3301	STE
1160	S	0.2177	0.2009	CMGC
1160	S	0.1985	0.1702	CK1
1162	S	0.2165	0.2009	CMGC
1162	S	0.2274	0.1702	CK1
1168	S	0.2036	0.2009	CMGC
1168	S	0.3091	0.2801	PKL
1168	S	0.3201	0.1702	CK1
1168	S	0.3116	0.27	TKL
1173	S	0.4236	0.1702	CK1
1173	S	0.2461	0.2009	CMGC
1173	S	0.1568	0.1403	CAMK
1173	S	0.3082	0.27	TKL
1173	S	0.4546	0.3301	STE
1173	S	0.3193	0.2801	PKL
1175	S	0.3627	0.27	TKL
1175	S	0.3878	0.1702	CK1
1175	S	0.2966	0.2801	PKL
1175	S	0.217	0.2009	CMGC
1175	S	0.4816	0.3301	STE
1179	S	0.33	0.1503	AGC
1179	S	0.3428	0.2801	PKL
1179	S	0.4073	0.2009	CMGC
1179	S	0.3386	0.1702	CK1
1179	S	0.6044	0.3301	STE
1179	S	0.2326	0.1403	CAMK
1179	S	0.3896	0.27	TKL
1180	S	0.3438	0.2801	PKL
1180	S	0.3566	0.2009	CMGC
1180	S	0.6599	0.3301	STE
1180	S	0.6153	0.1503	AGC
1180	S	0.4201	0.27	TKL
1180	S	0.3561	0.1403	CAMK
1180	S	0.3487	0.1702	CK1
1184	T	0.5923	0.5363	RGC
1184	T	0.4476	0.27	TKL
1184	T	0.3519	0.2801	PKL
1184	T	0.1622	0.1403	CAMK
1184	T	0.5403	0.2009	CMGC
1184	T	0.4474	0.1702	CK1
1184	T	0.4486	0.3301	STE
1184	T	0.4092	0.1503	AGC
1185	S	0.381	0.2801	PKL
1185	S	0.167	0.1403	CAMK
1185	S	0.5549	0.2009	CMGC
1185	S	0.4849	0.3301	STE
1185	S	0.4316	0.1702	CK1
1185	S	0.5991	0.5363	RGC
1185	S	0.4071	0.27	TKL
1185	S	0.3848	0.1503	AGC
1198	T	0.4768	0.1702	CK1
1198	T	0.4514	0.1503	AGC
1198	T	0.5873	0.5363	RGC
1198	T	0.4282	0.3301	STE
1198	T	0.3834	0.2801	PKL
1198	T	0.3696	0.27	TKL
1198	T	0.1771	0.1403	CAMK
1198	T	0.5713	0.2009	CMGC
1200	S	0.5873	0.5363	RGC
1200	S	0.382	0.2801	PKL
1200	S	0.3692	0.27	TKL
1200	S	0.6068	0.2009	CMGC
1200	S	0.4979	0.1702	CK1
1200	S	0.1707	0.1403	CAMK
1200	S	0.4109	0.3301	STE
1200	S	0.4009	0.1503	AGC
1201	S	0.176	0.1403	CAMK
1201	S	0.5544	0.2009	CMGC
1201	S	0.3839	0.3301	STE
1201	S	0.3274	0.27	TKL
1201	S	0.4218	0.1702	CK1
1201	S	0.5838	0.5363	RGC
1201	S	0.3976	0.1503	AGC
1201	S	0.3827	0.2801	PKL
1202	T	0.5838	0.5363	RGC
1202	T	0.332	0.27	TKL
1202	T	0.3827	0.1702	CK1
1202	T	0.408	0.3301	STE
1202	T	0.1791	0.1403	CAMK
1202	T	0.4977	0.2009	CMGC
1202	T	0.3111	0.2801	PKL
1202	T	0.38	0.1503	AGC

## Sheet: Mutant_GPS 6.0
Supplementary File 9 (2) - Phosphorylation analysis of mutant protein by GPS 6.0
Position	Amino Acid	Score	Cutoff	Kinase
5	S	0.6192	0.1503	AGC
5	S	0.3176	0.2801	PKL
5	S	0.4697	0.3301	STE
5	S	0.3537	0.27	TKL
5	S	0.3322	0.1702	CK1
5	S	0.2828	0.1403	CAMK
18	T	0.2768	0.2009	CMGC
18	T	0.4155	0.2801	PKL
18	T	0.4332	0.3301	STE
18	T	0.4408	0.1702	CK1
18	T	0.3564	0.1403	CAMK
18	T	0.4056	0.27	TKL
18	T	0.6327	0.1503	AGC
19	S	0.3659	0.3301	STE
19	S	0.2708	0.1403	CAMK
19	S	0.3608	0.27	TKL
19	S	0.3848	0.2801	PKL
19	S	0.5924	0.1503	AGC
19	S	0.4169	0.1702	CK1
19	S	0.2453	0.2009	CMGC
39	Y	0.4327	0.2311	TK
42	Y	0.5392	0.2311	TK
46	T	0.3358	0.2801	PKL
46	T	0.4082	0.1503	AGC
46	T	0.4074	0.2009	CMGC
46	T	0.3494	0.27	TKL
46	T	0.1446	0.1403	CAMK
46	T	0.3348	0.1702	CK1
49	S	0.4018	0.2009	CMGC
49	S	0.3377	0.27	TKL
49	S	0.4531	0.1702	CK1
49	S	0.1555	0.1403	CAMK
49	S	0.4057	0.1503	AGC
49	S	0.3396	0.3301	STE
49	S	0.3229	0.2801	PKL
50	T	0.4017	0.1503	AGC
50	T	0.1643	0.1403	CAMK
50	T	0.4607	0.1702	CK1
50	T	0.3732	0.27	TKL
50	T	0.4217	0.2009	CMGC
50	T	0.3386	0.2801	PKL
56	Y	0.5167	0.2311	TK
60	T	0.349	0.1403	CAMK
60	T	0.3157	0.27	TKL
60	T	0.5767	0.1503	AGC
60	T	0.2885	0.1702	CK1
60	T	0.4975	0.3301	STE
60	T	0.3177	0.2801	PKL
62	S	0.3678	0.27	TKL
62	S	0.3305	0.2801	PKL
62	S	0.6204	0.1503	AGC
62	S	0.2563	0.1702	CK1
62	S	0.5497	0.3301	STE
62	S	0.3692	0.1403	CAMK
64	S	0.2856	0.2801	PKL
64	S	0.3304	0.1403	CAMK
64	S	0.5285	0.3301	STE
64	S	0.267	0.1702	CK1
64	S	0.3728	0.27	TKL
64	S	0.5695	0.1503	AGC
69	S	0.3008	0.1403	CAMK
69	S	0.3642	0.1702	CK1
69	S	0.6051	0.1503	AGC
69	S	0.3299	0.2009	CMGC
69	S	0.3779	0.2801	PKL
69	S	0.3146	0.27	TKL
69	S	0.5991	0.3301	STE
74	S	0.2821	0.27	TKL
74	S	0.3475	0.1503	AGC
74	S	0.1551	0.1403	CAMK
74	S	0.3175	0.1702	CK1
74	S	0.3762	0.2801	PKL
74	S	0.442	0.2009	CMGC
74	S	0.5795	0.5363	RGC
74	S	0.4068	0.3301	STE
75	S	0.4287	0.1503	AGC
75	S	0.3908	0.3301	STE
75	S	0.442	0.2009	CMGC
75	S	0.5795	0.5363	RGC
75	S	0.1695	0.1403	CAMK
75	S	0.3747	0.2801	PKL
75	S	0.335	0.27	TKL
75	S	0.3474	0.1702	CK1
85	T	0.3546	0.27	TKL
85	T	0.3392	0.1702	CK1
85	T	0.3219	0.2009	CMGC
85	T	0.3208	0.2801	PKL
99	T	0.1524	0.1503	AGC
99	T	0.3778	0.2801	PKL
99	T	0.3828	0.1702	CK1
99	T	0.3387	0.3301	STE
99	T	0.345	0.2009	CMGC
99	T	0.3238	0.27	TKL
99	T	0.1426	0.1403	CAMK
113	T	0.4044	0.2009	CMGC
113	T	0.3698	0.1702	CK1
113	T	0.2726	0.27	TKL
113	T	0.3315	0.2801	PKL
114	S	0.325	0.2801	PKL
114	S	0.4079	0.2009	CMGC
114	S	0.2912	0.27	TKL
114	S	0.3522	0.1702	CK1
121	T	0.4093	0.1702	CK1
121	T	0.4627	0.2009	CMGC
121	T	0.302	0.27	TKL
121	T	0.1462	0.1403	CAMK
121	T	0.3219	0.2801	PKL
131	S	0.432	0.3301	STE
131	S	0.4356	0.2009	CMGC
131	S	0.3866	0.1503	AGC
131	S	0.403	0.27	TKL
131	S	0.3542	0.2801	PKL
131	S	0.4848	0.1702	CK1
131	S	0.5524	0.5363	RGC
131	S	0.1558	0.1403	CAMK
133	T	0.5504	0.5363	RGC
133	T	0.438	0.2009	CMGC
133	T	0.3703	0.27	TKL
133	T	0.4872	0.1702	CK1
133	T	0.3606	0.2801	PKL
133	T	0.3836	0.1503	AGC
133	T	0.3898	0.3301	STE
133	T	0.1625	0.1403	CAMK
134	Y	0.4648	0.2311	TK
139	T	0.143	0.1403	CAMK
139	T	0.4219	0.1503	AGC
139	T	0.3677	0.2801	PKL
139	T	0.5388	0.5363	RGC
139	T	0.3078	0.2009	CMGC
139	T	0.4737	0.1702	CK1
139	T	0.407	0.3301	STE
139	T	0.4113	0.27	TKL
144	T	0.3938	0.27	TKL
144	T	0.5388	0.5363	RGC
144	T	0.308	0.2009	CMGC
144	T	0.4502	0.3301	STE
144	T	0.3864	0.2801	PKL
144	T	0.4599	0.1702	CK1
144	T	0.169	0.1403	CAMK
144	T	0.4891	0.1503	AGC
148	Y	0.3961	0.2311	TK
158	T	0.2822	0.2801	PKL
158	T	0.1571	0.1403	CAMK
158	T	0.3444	0.2009	CMGC
158	T	0.1663	0.1503	AGC
158	T	0.3206	0.27	TKL
158	T	0.408	0.1702	CK1
159	S	0.1524	0.1403	CAMK
159	S	0.4076	0.1702	CK1
159	S	0.303	0.2801	PKL
159	S	0.3751	0.2009	CMGC
159	S	0.1553	0.1503	AGC
159	S	0.315	0.27	TKL
163	S	0.3795	0.1702	CK1
163	S	0.3467	0.2009	CMGC
174	S	0.3279	0.2009	CMGC
174	S	0.4118	0.1702	CK1
174	S	0.3325	0.2801	PKL
174	S	0.3394	0.27	TKL
174	S	0.1594	0.1403	CAMK
179	Y	0.5715	0.2311	TK
201	Y	0.4464	0.2311	TK
204	S	0.376	0.27	TKL
204	S	0.5883	0.5363	RGC
204	S	0.4054	0.2801	PKL
204	S	0.4439	0.1702	CK1
204	S	0.4513	0.1503	AGC
204	S	0.4248	0.3301	STE
204	S	0.4964	0.2009	CMGC
204	S	0.1861	0.1403	CAMK
214	S	0.4393	0.1503	AGC
214	S	0.3783	0.3301	STE
214	S	0.283	0.27	TKL
214	S	0.4797	0.2009	CMGC
214	S	0.3198	0.2801	PKL
214	S	0.563	0.5363	RGC
214	S	0.1774	0.1403	CAMK
214	S	0.2969	0.1702	CK1
219	Y	0.4138	0.2311	TK
222	S	0.3563	0.2009	CMGC
222	S	0.1508	0.1403	CAMK
222	S	0.4033	0.1503	AGC
222	S	0.3114	0.27	TKL
222	S	0.4495	0.1702	CK1
232	T	0.3834	0.2801	PKL
232	T	0.2688	0.2009	CMGC
232	T	0.1877	0.1503	AGC
232	T	0.3715	0.1702	CK1
232	T	0.2175	0.1403	CAMK
232	T	0.4045	0.27	TKL
232	T	0.5101	0.3301	STE
234	Y	0.4721	0.2311	TK
244	T	0.3424	0.2801	PKL
244	T	0.3908	0.1503	AGC
244	T	0.4278	0.27	TKL
244	T	0.4697	0.3301	STE
244	T	0.3177	0.1702	CK1
244	T	0.2606	0.1403	CAMK
256	Y	0.4885	0.2311	TK
267	S	0.2919	0.2801	PKL
267	S	0.3489	0.27	TKL
267	S	0.6024	0.1503	AGC
267	S	0.3932	0.1702	CK1
267	S	0.3054	0.2009	CMGC
267	S	0.5712	0.3301	STE
267	S	0.3056	0.1403	CAMK
280	Y	0.3175	0.2311	TK
283	T	0.3609	0.27	TKL
283	T	0.2107	0.1403	CAMK
283	T	0.3128	0.2801	PKL
283	T	0.302	0.1503	AGC
283	T	0.5171	0.3301	STE
283	T	0.2735	0.1702	CK1
291	T	0.318	0.1702	CK1
291	T	0.3105	0.1503	AGC
291	T	0.3032	0.27	TKL
291	T	0.1819	0.1403	CAMK
291	T	0.3499	0.2801	PKL
291	T	0.3012	0.2009	CMGC
292	Y	0.6863	0.2311	TK
296	S	0.3568	0.1403	CAMK
296	S	0.3746	0.2009	CMGC
296	S	0.4516	0.27	TKL
296	S	0.5104	0.1503	AGC
296	S	0.3763	0.2801	PKL
296	S	0.5712	0.5363	RGC
296	S	0.3984	0.1702	CK1
296	S	0.4281	0.3301	STE
313	Y	0.5214	0.2311	TK
316	S	0.5038	0.1702	CK1
316	S	0.501	0.2009	CMGC
316	S	0.3286	0.27	TKL
316	S	0.3422	0.2801	PKL
316	S	0.4082	0.3301	STE
316	S	0.154	0.1403	CAMK
316	S	0.5471	0.5363	RGC
316	S	0.4089	0.1503	AGC
318	S	0.1597	0.1403	CAMK
318	S	0.3646	0.27	TKL
318	S	0.381	0.2801	PKL
318	S	0.5742	0.5363	RGC
318	S	0.3959	0.1503	AGC
318	S	0.5278	0.1702	CK1
318	S	0.4254	0.3301	STE
318	S	0.521	0.2009	CMGC
326	S	0.3026	0.2009	CMGC
326	S	0.3561	0.27	TKL
326	S	0.4364	0.1702	CK1
326	S	0.173	0.1403	CAMK
326	S	0.3378	0.1503	AGC
326	S	0.3615	0.2801	PKL
328	S	0.2536	0.1503	AGC
328	S	0.4158	0.1702	CK1
328	S	0.2004	0.1403	CAMK
328	S	0.3397	0.2009	CMGC
328	S	0.3884	0.2801	PKL
328	S	0.2985	0.27	TKL
337	S	0.3892	0.2801	PKL
337	S	0.3881	0.1702	CK1
337	S	0.5465	0.1503	AGC
337	S	0.3646	0.3301	STE
337	S	0.2695	0.1403	CAMK
337	S	0.2711	0.2009	CMGC
342	S	0.3666	0.2801	PKL
342	S	0.3831	0.3301	STE
342	S	0.333	0.1702	CK1
342	S	0.2472	0.2009	CMGC
342	S	0.5421	0.1503	AGC
342	S	0.2007	0.1403	CAMK
347	S	0.5919	0.1503	AGC
347	S	0.5633	0.3301	STE
347	S	0.2566	0.2009	CMGC
347	S	0.2844	0.1403	CAMK
347	S	0.3972	0.2801	PKL
347	S	0.4312	0.1702	CK1
347	S	0.3625	0.27	TKL
357	T	0.3117	0.2801	PKL
357	T	0.4014	0.1503	AGC
357	T	0.3997	0.3301	STE
357	T	0.3231	0.27	TKL
357	T	0.4449	0.1702	CK1
357	T	0.2716	0.2009	CMGC
369	Y	0.3342	0.2311	TK
370	T	0.5429	0.5363	RGC
370	T	0.3221	0.2801	PKL
370	T	0.1896	0.1403	CAMK
370	T	0.4503	0.1503	AGC
370	T	0.2498	0.2009	CMGC
370	T	0.3978	0.1702	CK1
370	T	0.3938	0.27	TKL
370	T	0.3731	0.3301	STE
371	S	0.1924	0.1403	CAMK
371	S	0.2607	0.2009	CMGC
371	S	0.3083	0.2801	PKL
371	S	0.3966	0.1702	CK1
371	S	0.3481	0.27	TKL
371	S	0.4122	0.1503	AGC
373	T	0.3223	0.2801	PKL
373	T	0.4283	0.1702	CK1
373	T	0.4166	0.1503	AGC
373	T	0.5429	0.5363	RGC
373	T	0.2945	0.2009	CMGC
373	T	0.1935	0.1403	CAMK
373	T	0.346	0.3301	STE
373	T	0.3746	0.27	TKL
374	S	0.5468	0.5363	RGC
374	S	0.3227	0.2801	PKL
374	S	0.358	0.27	TKL
374	S	0.4192	0.1702	CK1
374	S	0.2711	0.2009	CMGC
374	S	0.3569	0.3301	STE
374	S	0.1501	0.1403	CAMK
374	S	0.3548	0.1503	AGC
381	S	0.3331	0.2801	PKL
381	S	0.3125	0.2009	CMGC
381	S	0.3789	0.1503	AGC
381	S	0.3141	0.1702	CK1
381	S	0.1795	0.1403	CAMK
381	S	0.3129	0.27	TKL
383	T	0.3509	0.1702	CK1
383	T	0.5182	0.1503	AGC
383	T	0.3068	0.27	TKL
383	T	0.2982	0.2801	PKL
383	T	0.2173	0.2009	CMGC
383	T	0.2926	0.1403	CAMK
383	T	0.4074	0.3301	STE
391	S	0.5235	0.1503	AGC
391	S	0.4129	0.3301	STE
391	S	0.2235	0.2009	CMGC
391	S	0.4345	0.1702	CK1
391	S	0.2887	0.1403	CAMK
391	S	0.3745	0.2801	PKL
392	S	0.3087	0.27	TKL
392	S	0.6431	0.1503	AGC
392	S	0.2287	0.2009	CMGC
392	S	0.3666	0.1702	CK1
392	S	0.3205	0.1403	CAMK
392	S	0.3627	0.2801	PKL
392	S	0.4122	0.3301	STE
400	T	0.3571	0.2009	CMGC
400	T	0.3538	0.1702	CK1
400	T	0.3102	0.27	TKL
400	T	0.3452	0.2801	PKL
400	T	0.1542	0.1403	CAMK
412	S	0.3575	0.2801	PKL
412	S	0.3632	0.27	TKL
412	S	0.3099	0.1403	CAMK
412	S	0.4953	0.1503	AGC
412	S	0.4476	0.3301	STE
412	S	0.3641	0.2009	CMGC
412	S	0.4114	0.1702	CK1
419	T	0.3014	0.27	TKL
419	T	0.1637	0.1503	AGC
419	T	0.3732	0.2009	CMGC
419	T	0.3687	0.2801	PKL
419	T	0.4165	0.1702	CK1
419	T	0.1605	0.1403	CAMK
423	S	0.3212	0.27	TKL
423	S	0.4073	0.3301	STE
423	S	0.3088	0.2009	CMGC
423	S	0.5411	0.5363	RGC
423	S	0.4159	0.1702	CK1
423	S	0.367	0.1503	AGC
423	S	0.3353	0.2801	PKL
436	Y	0.4078	0.2311	TK
439	S	0.2783	0.27	TKL
439	S	0.2783	0.1702	CK1
439	S	0.3887	0.3301	STE
439	S	0.5598	0.1503	AGC
439	S	0.3693	0.2801	PKL
439	S	0.3383	0.1403	CAMK
442	S	0.2287	0.2009	CMGC
442	S	0.3284	0.1702	CK1
442	S	0.2882	0.1403	CAMK
442	S	0.392	0.2801	PKL
442	S	0.5128	0.1503	AGC
442	S	0.384	0.3301	STE
449	Y	0.5749	0.2311	TK
452	S	0.2707	0.1403	CAMK
452	S	0.4516	0.1503	AGC
452	S	0.2796	0.1702	CK1
452	S	0.3735	0.3301	STE
453	Y	0.5094	0.2311	TK
476	Y	0.6443	0.2311	TK
477	S	0.3729	0.1702	CK1
477	S	0.1691	0.1403	CAMK
477	S	0.2059	0.1503	AGC
477	S	0.4846	0.2009	CMGC
477	S	0.2965	0.27	TKL
477	S	0.328	0.2801	PKL
490	Y	0.4496	0.2311	TK
494	T	0.2167	0.1702	CK1
494	T	0.4263	0.1503	AGC
494	T	0.5001	0.3301	STE
494	T	0.3909	0.27	TKL
494	T	0.4396	0.1403	CAMK
498	T	0.378	0.1503	AGC
498	T	0.3272	0.2009	CMGC
498	T	0.2081	0.1403	CAMK
498	T	0.4097	0.1702	CK1
498	T	0.3594	0.3301	STE
498	T	0.2833	0.27	TKL
508	S	0.3534	0.27	TKL
508	S	0.2965	0.2801	PKL
508	S	0.3626	0.1503	AGC
508	S	0.3816	0.3301	STE
508	S	0.2098	0.1403	CAMK
508	S	0.3267	0.1702	CK1
508	S	0.3491	0.2009	CMGC
514	Y	0.3767	0.2311	TK
518	T	0.3362	0.2801	PKL
518	T	0.3181	0.27	TKL
518	T	0.2163	0.1403	CAMK
518	T	0.3587	0.3301	STE
518	T	0.4366	0.1702	CK1
518	T	0.3717	0.2009	CMGC
527	T	0.3129	0.2009	CMGC
527	T	0.1642	0.1403	CAMK
527	T	0.3758	0.2801	PKL
527	T	0.3866	0.27	TKL
527	T	0.3471	0.3301	STE
527	T	0.1558	0.1503	AGC
527	T	0.4085	0.1702	CK1
527	T	0.54	0.5363	RGC
556	S	0.3986	0.3301	STE
556	S	0.3365	0.27	TKL
556	S	0.2889	0.1403	CAMK
556	S	0.3725	0.1702	CK1
556	S	0.5357	0.1503	AGC
556	S	0.2873	0.2801	PKL
558	T	0.3729	0.1702	CK1
558	T	0.2931	0.1403	CAMK
558	T	0.3727	0.3301	STE
558	T	0.2824	0.27	TKL
558	T	0.3105	0.2801	PKL
558	T	0.5409	0.1503	AGC
562	S	0.395	0.3301	STE
562	S	0.5028	0.1503	AGC
562	S	0.2939	0.27	TKL
562	S	0.3533	0.1702	CK1
562	S	0.233	0.2009	CMGC
562	S	0.3101	0.1403	CAMK
564	S	0.3158	0.1702	CK1
564	S	0.3385	0.3301	STE
564	S	0.4498	0.1503	AGC
564	S	0.2889	0.27	TKL
564	S	0.3155	0.1403	CAMK
566	T	0.4769	0.1503	AGC
566	T	0.328	0.1702	CK1
566	T	0.2965	0.1403	CAMK
566	T	0.3562	0.3301	STE
569	T	0.3074	0.1403	CAMK
569	T	0.4389	0.3301	STE
569	T	0.2854	0.27	TKL
569	T	0.3114	0.1702	CK1
569	T	0.5306	0.1503	AGC
575	T	0.3342	0.27	TKL
575	T	0.2759	0.2009	CMGC
575	T	0.1421	0.1403	CAMK
575	T	0.4098	0.1702	CK1
575	T	0.3383	0.1503	AGC
597	Y	0.5588	0.2311	TK
602	T	0.2527	0.2009	CMGC
602	T	0.4015	0.1503	AGC
602	T	0.3768	0.1702	CK1
602	T	0.3334	0.2801	PKL
622	S	0.4074	0.2009	CMGC
622	S	0.3656	0.1503	AGC
622	S	0.1866	0.1403	CAMK
622	S	0.3686	0.3301	STE
622	S	0.3507	0.1702	CK1
622	S	0.3991	0.27	TKL
622	S	0.3267	0.2801	PKL
626	Y	0.323	0.2311	TK
629	T	0.3024	0.2009	CMGC
629	T	0.363	0.27	TKL
629	T	0.3333	0.1702	CK1
629	T	0.431	0.1503	AGC
629	T	0.1851	0.1403	CAMK
629	T	0.3464	0.3301	STE
629	T	0.3834	0.2801	PKL
648	Y	0.4997	0.2311	TK
651	S	0.2427	0.1403	CAMK
651	S	0.2841	0.2009	CMGC
651	S	0.3173	0.27	TKL
651	S	0.3431	0.2801	PKL
651	S	0.3988	0.1702	CK1
651	S	0.4494	0.1503	AGC
654	T	0.3747	0.27	TKL
654	T	0.3743	0.2009	CMGC
654	T	0.3179	0.1702	CK1
654	T	0.3032	0.1403	CAMK
654	T	0.5656	0.1503	AGC
654	T	0.5898	0.3301	STE
654	T	0.3304	0.2801	PKL
659	Y	0.5855	0.2311	TK
671	S	0.1809	0.1403	CAMK
671	S	0.3966	0.1702	CK1
671	S	0.3485	0.27	TKL
671	S	0.3001	0.2801	PKL
671	S	0.3489	0.2009	CMGC
672	Y	0.5591	0.2311	TK
676	Y	0.5542	0.2311	TK
677	S	0.3439	0.1702	CK1
677	S	0.429	0.1503	AGC
677	S	0.3356	0.3301	STE
677	S	0.1752	0.1403	CAMK
677	S	0.3708	0.2801	PKL
677	S	0.347	0.2009	CMGC
677	S	0.349	0.27	TKL
677	S	0.5492	0.5363	RGC
695	S	0.2427	0.2009	CMGC
695	S	0.2791	0.27	TKL
695	S	0.3655	0.3301	STE
695	S	0.3831	0.1702	CK1
695	S	0.1677	0.1503	AGC
695	S	0.3393	0.2801	PKL
695	S	0.1696	0.1403	CAMK
710	S	0.5165	0.1503	AGC
710	S	0.4421	0.3301	STE
710	S	0.179	0.1403	CAMK
710	S	0.3258	0.1702	CK1
710	S	0.3056	0.27	TKL
710	S	0.2263	0.2009	CMGC
714	T	0.4552	0.1702	CK1
714	T	0.3308	0.3301	STE
714	T	0.3472	0.2009	CMGC
714	T	0.3645	0.1503	AGC
714	T	0.3166	0.27	TKL
714	T	0.1795	0.1403	CAMK
718	T	0.1702	0.1403	CAMK
718	T	0.4143	0.1702	CK1
718	T	0.3101	0.27	TKL
718	T	0.2824	0.2801	PKL
718	T	0.3321	0.3301	STE
718	T	0.3508	0.1503	AGC
718	T	0.2553	0.2009	CMGC
720	T	0.3714	0.1503	AGC
720	T	0.3514	0.27	TKL
720	T	0.4844	0.3301	STE
720	T	0.2894	0.2009	CMGC
720	T	0.1618	0.1403	CAMK
720	T	0.4771	0.1702	CK1
720	T	0.2821	0.2801	PKL
722	T	0.4525	0.1702	CK1
722	T	0.2889	0.2009	CMGC
722	T	0.1618	0.1403	CAMK
722	T	0.2862	0.2801	PKL
722	T	0.37	0.27	TKL
722	T	0.3688	0.1503	AGC
722	T	0.4484	0.3301	STE
728	Y	0.2997	0.2311	TK
749	S	0.4109	0.2801	PKL
749	S	0.546	0.5363	RGC
749	S	0.3516	0.27	TKL
749	S	0.5428	0.2009	CMGC
749	S	0.1531	0.1503	AGC
749	S	0.1886	0.1403	CAMK
749	S	0.3116	0.1702	CK1
760	T	0.3511	0.1702	CK1
760	T	0.3865	0.3301	STE
760	T	0.186	0.1503	AGC
760	T	0.2057	0.1403	CAMK
760	T	0.3585	0.27	TKL
760	T	0.3006	0.2801	PKL
763	Y	0.4754	0.2311	TK
774	S	0.2337	0.1403	CAMK
774	S	0.3645	0.2801	PKL
774	S	0.265	0.1702	CK1
774	S	0.5383	0.1503	AGC
774	S	0.3342	0.3301	STE
776	T	0.3347	0.2801	PKL
776	T	0.3484	0.1702	CK1
776	T	0.2785	0.27	TKL
776	T	0.4823	0.1503	AGC
776	T	0.2956	0.1403	CAMK
776	T	0.4001	0.3301	STE
786	Y	0.4019	0.2311	TK
794	S	0.3296	0.2801	PKL
794	S	0.436	0.2009	CMGC
794	S	0.3471	0.1702	CK1
797	T	0.1752	0.1403	CAMK
797	T	0.4611	0.1702	CK1
797	T	0.1618	0.1503	AGC
797	T	0.3459	0.27	TKL
797	T	0.4746	0.2009	CMGC
797	T	0.376	0.2801	PKL
816	T	0.4425	0.2009	CMGC
816	T	0.3412	0.27	TKL
816	T	0.1737	0.1403	CAMK
816	T	0.5684	0.5363	RGC
816	T	0.3239	0.1702	CK1
816	T	0.4419	0.1503	AGC
816	T	0.3893	0.3301	STE
816	T	0.3723	0.2801	PKL
818	S	0.328	0.2801	PKL
818	S	0.4571	0.2009	CMGC
818	S	0.3427	0.1702	CK1
818	S	0.176	0.1403	CAMK
818	S	0.3906	0.27	TKL
818	S	0.5662	0.5363	RGC
818	S	0.3863	0.1503	AGC
818	S	0.4134	0.3301	STE
819	S	0.3332	0.2801	PKL
819	S	0.373	0.3301	STE
819	S	0.4735	0.2009	CMGC
819	S	0.2035	0.1403	CAMK
819	S	0.5635	0.5363	RGC
819	S	0.3734	0.1503	AGC
819	S	0.3902	0.27	TKL
819	S	0.3499	0.1702	CK1
821	T	0.3611	0.27	TKL
821	T	0.3531	0.2801	PKL
821	T	0.2017	0.1403	CAMK
821	T	0.5635	0.5363	RGC
821	T	0.347	0.1503	AGC
821	T	0.3852	0.1702	CK1
821	T	0.3707	0.2009	CMGC
822	Y	0.4533	0.2311	TK
824	Y	0.4951	0.2311	TK
830	S	0.3243	0.1702	CK1
830	S	0.3551	0.2801	PKL
830	S	0.5748	0.2009	CMGC
830	S	0.1716	0.1403	CAMK
830	S	0.3338	0.3301	STE
830	S	0.5631	0.5363	RGC
830	S	0.3731	0.1503	AGC
830	S	0.3912	0.27	TKL
833	T	0.328	0.2801	PKL
833	T	0.3494	0.2009	CMGC
833	T	0.1596	0.1403	CAMK
833	T	0.2973	0.27	TKL
833	T	0.2533	0.1702	CK1
833	T	0.1612	0.1503	AGC
836	S	0.2966	0.2801	PKL
836	S	0.2896	0.27	TKL
836	S	0.1488	0.1403	CAMK
836	S	0.391	0.2009	CMGC
836	S	0.279	0.1702	CK1
846	T	0.2873	0.27	TKL
846	T	0.4179	0.2801	PKL
846	T	0.4107	0.2009	CMGC
846	T	0.3628	0.1702	CK1
853	S	0.1527	0.1403	CAMK
853	S	0.4443	0.1702	CK1
853	S	0.3693	0.2801	PKL
853	S	0.3336	0.2009	CMGC
855	S	0.1812	0.1403	CAMK
855	S	0.3406	0.2009	CMGC
855	S	0.4308	0.1702	CK1
855	S	0.3925	0.2801	PKL
855	S	0.3114	0.27	TKL
858	S	0.2884	0.2009	CMGC
858	S	0.2958	0.2801	PKL
858	S	0.1867	0.1403	CAMK
858	S	0.3219	0.27	TKL
858	S	0.403	0.1702	CK1
867	Y	0.4707	0.2311	TK
868	T	0.4008	0.1403	CAMK
868	T	0.3972	0.1503	AGC
868	T	0.3818	0.3301	STE
868	T	0.2773	0.1702	CK1
870	Y	0.4131	0.2311	TK
876	S	0.4586	0.1702	CK1
876	S	0.5444	0.2009	CMGC
876	S	0.3418	0.3301	STE
876	S	0.2894	0.1403	CAMK
876	S	0.5778	0.5363	RGC
876	S	0.2954	0.27	TKL
876	S	0.5401	0.1503	AGC
884	S	0.5369	0.2009	CMGC
884	S	0.5713	0.5363	RGC
884	S	0.3715	0.3301	STE
884	S	0.3411	0.1503	AGC
884	S	0.1857	0.1403	CAMK
884	S	0.337	0.1702	CK1
884	S	0.3616	0.2801	PKL
884	S	0.2738	0.27	TKL
905	T	0.2334	0.1702	CK1
905	T	0.3066	0.2801	PKL
918	T	0.3234	0.1702	CK1
918	T	0.372	0.2801	PKL
918	T	0.1865	0.1503	AGC
918	T	0.2219	0.2009	CMGC
918	T	0.1906	0.1403	CAMK
918	T	0.2928	0.27	TKL
920	T	0.3577	0.1702	CK1
920	T	0.3416	0.2801	PKL
923	S	0.2285	0.2009	CMGC
923	S	0.6666	0.1503	AGC
923	S	0.3398	0.1702	CK1
923	S	0.3889	0.2801	PKL
923	S	0.3344	0.1403	CAMK
923	S	0.3614	0.3301	STE
923	S	0.2979	0.27	TKL
924	S	0.3436	0.1702	CK1
924	S	0.5468	0.1503	AGC
924	S	0.3096	0.27	TKL
924	S	0.3681	0.2801	PKL
924	S	0.2303	0.2009	CMGC
924	S	0.277	0.1403	CAMK
924	S	0.3925	0.3301	STE
926	Y	0.3179	0.2311	TK
930	T	0.3206	0.1702	CK1
930	T	0.4258	0.1503	AGC
930	T	0.3126	0.1403	CAMK
930	T	0.3849	0.3301	STE
941	T	0.3939	0.2009	CMGC
941	T	0.4477	0.1702	CK1
941	T	0.4962	0.3301	STE
941	T	0.3135	0.1403	CAMK
941	T	0.3983	0.27	TKL
941	T	0.5146	0.1503	AGC
944	S	0.5426	0.5363	RGC
944	S	0.3943	0.3301	STE
944	S	0.1779	0.1403	CAMK
944	S	0.2829	0.2801	PKL
944	S	0.4543	0.1702	CK1
944	S	0.4457	0.2009	CMGC
944	S	0.3356	0.27	TKL
944	S	0.4381	0.1503	AGC
947	S	0.3868	0.1503	AGC
947	S	0.5736	0.5363	RGC
947	S	0.3125	0.2801	PKL
947	S	0.4825	0.1702	CK1
947	S	0.3088	0.27	TKL
947	S	0.3804	0.3301	STE
947	S	0.1975	0.1403	CAMK
947	S	0.5476	0.2009	CMGC
949	Y	0.6136	0.2311	TK
957	S	0.3048	0.27	TKL
957	S	0.3469	0.3301	STE
957	S	0.166	0.1403	CAMK
957	S	0.2513	0.1702	CK1
957	S	0.3523	0.2801	PKL
957	S	0.4107	0.1503	AGC
957	S	0.3351	0.2009	CMGC
972	T	0.3336	0.3301	STE
972	T	0.221	0.2009	CMGC
972	T	0.1595	0.1403	CAMK
972	T	0.4135	0.1702	CK1
972	T	0.3643	0.2801	PKL
972	T	0.3719	0.1503	AGC
972	T	0.2761	0.27	TKL
976	S	0.2836	0.2009	CMGC
976	S	0.296	0.1702	CK1
976	S	0.2871	0.2801	PKL
979	S	0.3727	0.2801	PKL
979	S	0.3639	0.1702	CK1
979	S	0.2056	0.2009	CMGC
981	T	0.4596	0.1702	CK1
981	T	0.1563	0.1503	AGC
981	T	0.3219	0.27	TKL
981	T	0.3735	0.2009	CMGC
981	T	0.2105	0.1403	CAMK
981	T	0.3472	0.2801	PKL
983	S	0.3621	0.1702	CK1
983	S	0.3914	0.2801	PKL
983	S	0.5527	0.1503	AGC
983	S	0.2584	0.2009	CMGC
983	S	0.3018	0.27	TKL
983	S	0.3063	0.1403	CAMK
983	S	0.3805	0.3301	STE
986	T	0.2571	0.2009	CMGC
986	T	0.3524	0.2801	PKL
986	T	0.3927	0.1702	CK1
986	T	0.4179	0.1503	AGC
986	T	0.2644	0.1403	CAMK
986	T	0.3972	0.3301	STE
1006	S	0.1773	0.1403	CAMK
1006	S	0.3956	0.2801	PKL
1006	S	0.3159	0.2009	CMGC
1006	S	0.2757	0.27	TKL
1006	S	0.5445	0.5363	RGC
1006	S	0.4147	0.1702	CK1
1006	S	0.318	0.1503	AGC
1025	S	0.3386	0.27	TKL
1025	S	0.3775	0.2801	PKL
1025	S	0.3754	0.1702	CK1
1025	S	0.1409	0.1403	CAMK
1025	S	0.3388	0.2009	CMGC
1036	Y	0.4301	0.2311	TK
1038	S	0.3758	0.1702	CK1
1038	S	0.179	0.1403	CAMK
1038	S	0.2855	0.2801	PKL
1038	S	0.2799	0.2009	CMGC
1038	S	0.3279	0.27	TKL
1038	S	0.3862	0.1503	AGC
1038	S	0.5383	0.5363	RGC
1042	Y	0.3967	0.2311	TK
1049	S	0.3353	0.3301	STE
1049	S	0.2997	0.2009	CMGC
1049	S	0.3902	0.2801	PKL
1049	S	0.3592	0.1702	CK1
1049	S	0.2279	0.1403	CAMK
1049	S	0.4205	0.1503	AGC
1049	S	0.3753	0.27	TKL
1051	S	0.5465	0.5363	RGC
1051	S	0.397	0.1503	AGC
1051	S	0.3677	0.27	TKL
1051	S	0.3359	0.2009	CMGC
1051	S	0.2416	0.1403	CAMK
1051	S	0.4859	0.1702	CK1
1051	S	0.3785	0.2801	PKL
1054	S	0.2454	0.1403	CAMK
1054	S	0.3835	0.1503	AGC
1054	S	0.3931	0.2801	PKL
1054	S	0.3605	0.27	TKL
1054	S	0.55	0.5363	RGC
1054	S	0.3531	0.2009	CMGC
1054	S	0.4537	0.1702	CK1
1055	S	0.3348	0.2009	CMGC
1055	S	0.3673	0.1702	CK1
1055	S	0.3888	0.1503	AGC
1055	S	0.3627	0.27	TKL
1055	S	0.2525	0.1403	CAMK
1055	S	0.5488	0.5363	RGC
1055	S	0.3842	0.2801	PKL
1056	T	0.373	0.1503	AGC
1056	T	0.5466	0.5363	RGC
1056	T	0.3326	0.2009	CMGC
1056	T	0.3845	0.1702	CK1
1056	T	0.3371	0.27	TKL
1056	T	0.2419	0.1403	CAMK
1056	T	0.3851	0.2801	PKL
1061	Y	0.5857	0.2311	TK
1068	T	0.3225	0.27	TKL
1068	T	0.3219	0.2009	CMGC
1068	T	0.3858	0.3301	STE
1068	T	0.2496	0.1702	CK1
1068	T	0.153	0.1403	CAMK
1068	T	0.2351	0.1503	AGC
1068	T	0.3535	0.2801	PKL
1074	S	0.2329	0.1702	CK1
1074	S	0.1816	0.1503	AGC
1074	S	0.1413	0.1403	CAMK
1074	S	0.2955	0.2801	PKL
1074	S	0.3432	0.2009	CMGC
1077	S	0.2382	0.1702	CK1
1077	S	0.2065	0.1503	AGC
1077	S	0.2864	0.2801	PKL
1077	S	0.3606	0.2009	CMGC
1082	S	0.4864	0.2009	CMGC
1082	S	0.3542	0.3301	STE
1082	S	0.4062	0.1702	CK1
1082	S	0.3585	0.27	TKL
1082	S	0.1608	0.1403	CAMK
1082	S	0.5717	0.5363	RGC
1082	S	0.3816	0.1503	AGC
1082	S	0.3244	0.2801	PKL
1087	T	0.3804	0.3301	STE
1087	T	0.4554	0.2009	CMGC
1087	T	0.188	0.1403	CAMK
1087	T	0.3915	0.1702	CK1
1087	T	0.5662	0.5363	RGC
1087	T	0.3729	0.1503	AGC
1087	T	0.3689	0.2801	PKL
1087	T	0.3246	0.27	TKL
1088	S	0.3802	0.3301	STE
1088	S	0.578	0.5363	RGC
1088	S	0.3693	0.27	TKL
1088	S	0.1617	0.1403	CAMK
1088	S	0.4776	0.2009	CMGC
1088	S	0.4155	0.1702	CK1
1088	S	0.3625	0.2801	PKL
1088	S	0.3486	0.1503	AGC
1092	Y	0.4967	0.2311	TK
1094	S	0.395	0.1702	CK1
1094	S	0.4881	0.2009	CMGC
1094	S	0.389	0.2801	PKL
1094	S	0.3398	0.27	TKL
1094	S	0.1731	0.1403	CAMK
1094	S	0.5696	0.5363	RGC
1094	S	0.1703	0.1503	AGC
1096	T	0.3971	0.2801	PKL
1096	T	0.5696	0.5363	RGC
1096	T	0.1732	0.1403	CAMK
1096	T	0.3375	0.27	TKL
1096	T	0.3465	0.3301	STE
1096	T	0.4507	0.2009	CMGC
1096	T	0.172	0.1503	AGC
1096	T	0.4021	0.1702	CK1
1102	S	0.4757	0.1702	CK1
1102	S	0.1912	0.1503	AGC
1102	S	0.3603	0.3301	STE
1102	S	0.3538	0.2009	CMGC
1102	S	0.5601	0.5363	RGC
1102	S	0.3951	0.27	TKL
1102	S	0.1552	0.1403	CAMK
1102	S	0.3744	0.2801	PKL
1104	S	0.1858	0.1403	CAMK
1104	S	0.3654	0.27	TKL
1104	S	0.387	0.1702	CK1
1104	S	0.5121	0.3301	STE
1104	S	0.2359	0.2009	CMGC
1104	S	0.3756	0.2801	PKL
1104	S	0.222	0.1503	AGC
1105	S	0.3406	0.2801	PKL
1105	S	0.3843	0.27	TKL
1105	S	0.1627	0.1503	AGC
1105	S	0.1414	0.1403	CAMK
1105	S	0.3684	0.2009	CMGC
1105	S	0.3733	0.3301	STE
1105	S	0.421	0.1702	CK1
1107	S	0.3288	0.27	TKL
1107	S	0.4234	0.1702	CK1
1107	S	0.3618	0.3301	STE
1107	S	0.3174	0.2801	PKL
1107	S	0.3508	0.2009	CMGC
1108	S	0.5615	0.5363	RGC
1108	S	0.3761	0.2801	PKL
1108	S	0.1737	0.1403	CAMK
1108	S	0.3993	0.2009	CMGC
1108	S	0.3647	0.3301	STE
1108	S	0.4435	0.1702	CK1
1108	S	0.3597	0.27	TKL
1108	S	0.1688	0.1503	AGC
1115	Y	0.4872	0.2311	TK
1122	S	0.5683	0.5363	RGC
1122	S	0.3351	0.2801	PKL
1122	S	0.1767	0.1403	CAMK
1122	S	0.3598	0.3301	STE
1122	S	0.3374	0.1503	AGC
1122	S	0.4284	0.2009	CMGC
1122	S	0.3981	0.1702	CK1
1133	S	0.58	0.5363	RGC
1133	S	0.1541	0.1403	CAMK
1133	S	0.364	0.2801	PKL
1133	S	0.3526	0.2009	CMGC
1133	S	0.3186	0.27	TKL
1133	S	0.4664	0.1702	CK1
1133	S	0.4125	0.3301	STE
1133	S	0.4198	0.1503	AGC
1139	S	0.1759	0.1403	CAMK
1139	S	0.3606	0.2801	PKL
1139	S	0.4755	0.2009	CMGC
1139	S	0.4465	0.1702	CK1
1139	S	0.3728	0.3301	STE
1139	S	0.3424	0.27	TKL
1139	S	0.5833	0.5363	RGC
1139	S	0.3606	0.1503	AGC
1141	T	0.1956	0.1403	CAMK
1141	T	0.3137	0.2801	PKL
1141	T	0.3663	0.27	TKL
1141	T	0.4568	0.1702	CK1
1141	T	0.3617	0.1503	AGC
1141	T	0.3474	0.3301	STE
1141	T	0.4902	0.2009	CMGC
1141	T	0.5867	0.5363	RGC
1146	T	0.3255	0.27	TKL
1146	T	0.5838	0.5363	RGC
1146	T	0.3707	0.1503	AGC
1146	T	0.1585	0.1403	CAMK
1146	T	0.4448	0.1702	CK1
1146	T	0.375	0.3301	STE
1146	T	0.4619	0.2009	CMGC
1146	T	0.3514	0.2801	PKL
1149	S	0.3354	0.2801	PKL
1149	S	0.3144	0.27	TKL
1149	S	0.35	0.1702	CK1
1149	S	0.5887	0.5363	RGC
1149	S	0.4215	0.1503	AGC
1149	S	0.4455	0.2009	CMGC
1149	S	0.3669	0.3301	STE
1149	S	0.1607	0.1403	CAMK
1150	S	0.5873	0.5363	RGC
1150	S	0.3343	0.2801	PKL
1150	S	0.3853	0.1702	CK1
1150	S	0.3244	0.27	TKL
1150	S	0.4736	0.2009	CMGC
1150	S	0.1666	0.1403	CAMK
1150	S	0.3832	0.1503	AGC
1153	T	0.3182	0.2801	PKL
1153	T	0.3165	0.27	TKL
1153	T	0.3627	0.1702	CK1
1153	T	0.4164	0.1503	AGC
1153	T	0.1601	0.1403	CAMK
1153	T	0.5814	0.5363	RGC
1153	T	0.3729	0.3301	STE
1153	T	0.4125	0.2009	CMGC
1159	S	0.2771	0.27	TKL
1159	S	0.3813	0.1503	AGC
1159	S	0.5389	0.5363	RGC
1159	S	0.3443	0.2009	CMGC
1159	S	0.3314	0.3301	STE
1159	S	0.1411	0.1403	CAMK
1159	S	0.3249	0.1702	CK1
1159	S	0.2937	0.2801	PKL
1160	S	0.2177	0.2009	CMGC
1160	S	0.1985	0.1702	CK1
1162	S	0.2165	0.2009	CMGC
1162	S	0.2274	0.1702	CK1
1168	S	0.3091	0.2801	PKL
1168	S	0.2036	0.2009	CMGC
1168	S	0.3116	0.27	TKL
1168	S	0.3201	0.1702	CK1
1173	S	0.3082	0.27	TKL
1173	S	0.4236	0.1702	CK1
1173	S	0.3193	0.2801	PKL
1173	S	0.4546	0.3301	STE
1173	S	0.1568	0.1403	CAMK
1173	S	0.2461	0.2009	CMGC
1175	S	0.4816	0.3301	STE
1175	S	0.3627	0.27	TKL
1175	S	0.2966	0.2801	PKL
1175	S	0.3878	0.1702	CK1
1175	S	0.217	0.2009	CMGC
1179	S	0.6044	0.3301	STE
1179	S	0.33	0.1503	AGC
1179	S	0.3386	0.1702	CK1
1179	S	0.2326	0.1403	CAMK
1179	S	0.3896	0.27	TKL
1179	S	0.4073	0.2009	CMGC
1179	S	0.3428	0.2801	PKL
1180	S	0.3566	0.2009	CMGC
1180	S	0.6599	0.3301	STE
1180	S	0.6153	0.1503	AGC
1180	S	0.3561	0.1403	CAMK
1180	S	0.4201	0.27	TKL
1180	S	0.3487	0.1702	CK1
1180	S	0.3438	0.2801	PKL
1184	T	0.1622	0.1403	CAMK
1184	T	0.4474	0.1702	CK1
1184	T	0.5403	0.2009	CMGC
1184	T	0.4476	0.27	TKL
1184	T	0.3519	0.2801	PKL
1184	T	0.5923	0.5363	RGC
1184	T	0.4486	0.3301	STE
1184	T	0.4092	0.1503	AGC
1185	S	0.381	0.2801	PKL
1185	S	0.167	0.1403	CAMK
1185	S	0.5991	0.5363	RGC
1185	S	0.5549	0.2009	CMGC
1185	S	0.4071	0.27	TKL
1185	S	0.4316	0.1702	CK1
1185	S	0.3848	0.1503	AGC
1185	S	0.4849	0.3301	STE
1198	T	0.5713	0.2009	CMGC
1198	T	0.3696	0.27	TKL
1198	T	0.5873	0.5363	RGC
1198	T	0.4514	0.1503	AGC
1198	T	0.4768	0.1702	CK1
1198	T	0.1771	0.1403	CAMK
1198	T	0.3834	0.2801	PKL
1198	T	0.4282	0.3301	STE
1200	S	0.4109	0.3301	STE
1200	S	0.3692	0.27	TKL
1200	S	0.4979	0.1702	CK1
1200	S	0.1707	0.1403	CAMK
1200	S	0.382	0.2801	PKL
1200	S	0.6068	0.2009	CMGC
1200	S	0.5873	0.5363	RGC
1200	S	0.4009	0.1503	AGC
1201	S	0.5838	0.5363	RGC
1201	S	0.3827	0.2801	PKL
1201	S	0.5544	0.2009	CMGC
1201	S	0.3839	0.3301	STE
1201	S	0.3274	0.27	TKL
1201	S	0.4218	0.1702	CK1
1201	S	0.176	0.1403	CAMK
1201	S	0.3976	0.1503	AGC
1202	T	0.4977	0.2009	CMGC
1202	T	0.332	0.27	TKL
1202	T	0.3827	0.1702	CK1
1202	T	0.3111	0.2801	PKL
1202	T	0.1791	0.1403	CAMK
1202	T	0.38	0.1503	AGC
1202	T	0.5838	0.5363	RGC
1202	T	0.408	0.3301	STE

## Sheet: Wildtype_NetPhos - 3.1
Supplementary File 9 (3) - Phosphorylation analysis of wildtype protein by NetPhos - 3.1
Cutoff score>=0.5
Position	Amino Acid	Score	Kinase
5	S	0.613	PKA
19	S	0.979	unsp
19	S	0.563	PKA
46	T	0.858	unsp
46	T	0.544	p38MAPK
50	T	0.52	CKII
56	Y	0.756	unsp
58	S	0.744	unsp
58	S	0.583	PKA
58	S	0.57	RSK
60	T	0.66	PKC
62	S	0.534	cdc2
62	S	0.59	PKC
64	S	0.881	PKC
64	S	0.654	unsp
69	S	0.996	unsp
69	S	0.732	PKC
74	S	0.736	unsp
74	S	0.572	PKA
75	S	0.8	unsp
75	S	0.502	CKII
99	T	0.507	DNAPK
113	T	0.517	unsp
131	S	0.59	PKC
133	T	0.649	PKC
139	T	0.694	PKA
158	T	0.505	PKC
163	S	0.994	unsp
174	S	0.662	CKII
179	Y	0.955	unsp
179	Y	0.521	SRC
204	S	0.703	PKG
204	S	0.516	cdc2
219	Y	0.6	unsp
222	S	0.504	cdc2
222	S	0.549	PKA
222	S	0.679	CKII
222	S	0.96	unsp
232	T	0.652	PKC
244	T	0.667	PKC
256	Y	0.67	unsp
256	Y	0.534	INSR
292	Y	0.889	unsp
296	S	0.7	unsp
296	S	0.518	DNAPK
318	S	0.631	PKA
318	S	0.553	unsp
326	S	0.618	PKA
328	S	0.974	unsp
328	S	0.504	cdc2
337	S	0.648	DNAPK
337	S	0.551	ATM
337	S	0.536	PKA
342	S	0.832	unsp
342	S	0.513	cdc2
347	S	0.822	unsp
347	S	0.55	cdc2
369	Y	0.586	unsp
373	T	0.599	PKC
423	S	0.648	PKC
442	S	0.785	unsp
442	S	0.561	PKA
452	S	0.709	PKA
452	S	0.545	DNAPK
477	S	0.703	unsp
477	S	0.582	CKII
508	S	0.832	unsp
508	S	0.515	PKC
514	Y	0.637	unsp
518	T	0.887	PKC
518	T	0.852	unsp
556	S	0.504	DNAPK
556	S	0.779	PKC
564	S	0.614	PKA
569	T	0.749	PKC
569	T	0.529	unsp
622	S	0.962	unsp
626	Y	0.915	unsp
671	S	0.974	unsp
671	S	0.695	PKC
672	Y	0.598	unsp
672	Y	0.506	INSR
676	Y	0.835	unsp
676	Y	0.538	INSR
695	S	0.542	PKC
695	S	0.868	unsp
695	S	0.547	CKII
710	S	0.598	unsp
714	T	0.831	PKC
714	T	0.73	unsp
718	T	0.857	PKC
720	T	0.707	PKC
722	T	0.536	p38MAPK
722	T	0.963	unsp
722	T	0.673	cdk5
728	Y	0.521	unsp
728	Y	0.525	EGFR
763	Y	0.619	unsp
774	S	0.978	unsp
786	Y	0.76	unsp
794	S	0.539	CKI
794	S	0.51	CKII
819	S	0.708	PKA
819	S	0.604	PKC
819	S	0.54	DNAPK
821	T	0.897	PKC
853	S	0.675	PKC
855	S	0.583	DNAPK
876	S	0.993	unsp
876	S	0.796	PKA
876	S	0.643	RSK
876	S	0.536	PKG
884	S	0.59	PKG
884	S	0.509	CKII
920	T	0.808	PKC
923	S	0.64	PKC
923	S	0.573	PKA
924	S	0.847	unsp
924	S	0.679	PKA
930	T	0.865	PKC
944	S	0.637	PKC
947	S	0.773	unsp
947	S	0.633	PKC
957	S	0.965	unsp
981	T	0.597	CKII
1006	S	0.931	unsp
1006	S	0.717	PKC
1051	S	0.784	PKC
1054	S	0.661	PKA
1054	S	0.617	unsp
1055	S	0.623	PKA
1055	S	0.972	unsp
1055	S	0.625	PKC
1056	T	0.56	PKA
1068	T	0.936	unsp
1068	T	0.518	CKI
1068	T	0.516	CKII
1082	S	0.596	unsp
1082	S	0.536	cdc2
1087	T	0.523	cdc2
1094	S	0.793	unsp
1096	T	0.528	p38MAPK
1096	T	0.512	GSK3
1096	T	0.598	unsp
1096	T	0.543	cdk5
1102	S	0.751	unsp
1102	S	0.703	PKA
1104	S	0.889	unsp
1104	S	0.669	PKC
1105	S	0.621	PKC
1107	S	0.825	unsp
1107	S	0.525	CKI
1108	S	0.642	PKC
1122	S	0.995	unsp
1122	S	0.552	PKA
1133	S	0.589	PKA
1133	S	0.622	PKG
1139	S	0.806	PKC
1139	S	0.547	cdc2
1141	T	0.644	unsp
1141	T	0.616	PKC
1146	T	0.84	PKC
1150	S	0.729	unsp
1150	S	0.623	cdk5
1150	S	0.516	GSK3
1153	T	0.832	PKC
1153	T	0.741	unsp
1159	S	0.579	PKC
1159	S	0.642	PKA
1162	S	0.597	DNAPK
1162	S	0.53	cdc2
1168	S	0.705	PKC
1168	S	0.515	cdc2
1173	S	0.505	cdc2
1175	S	0.62	unsp
1179	S	0.701	PKC
1180	S	0.959	unsp
1180	S	0.645	PKC
1180	S	0.638	DNAPK
1180	S	0.545	ATM
1184	T	0.876	unsp
1184	T	0.908	PKC
1185	S	0.998	unsp
1185	S	0.863	PKC
1198	T	0.967	unsp
1198	T	0.808	PKA
1198	T	0.525	PKG
1200	S	0.664	unsp
1200	S	0.596	PKA
1201	S	0.991	unsp
1201	S	0.644	PKA
1201	S	0.587	PKC

## Sheet: Mutant_NetPhos - 3.1
Supplementary File 9 (4) - Phosphorylation analysis of mutant protein by NetPhos - 3.1
Cutoff score>=0.5
Position	Amino Acid	Score	Kinase
5	S	0.613	PKA
19	S	0.979	unsp
19	S	0.563	PKA
46	T	0.858	unsp
46	T	0.544	p38MAPK
50	T	0.52	CKII
60	T	0.599	PKC
62	S	0.542	cdc2
64	S	0.654	unsp
64	S	0.502	cdc2
64	S	0.881	PKC
69	S	0.996	unsp
69	S	0.732	PKC
74	S	0.736	unsp
74	S	0.572	PKA
75	S	0.8	unsp
75	S	0.502	CKII
99	T	0.507	DNAPK
113	T	0.517	unsp
131	S	0.59	PKC
133	T	0.854	PKC
139	T	0.641	PKA
158	T	0.505	PKC
163	S	0.994	unsp
174	S	0.662	CKII
179	Y	0.955	unsp
179	Y	0.521	SRC
204	S	0.703	PKG
204	S	0.516	cdc2
219	Y	0.6	unsp
222	S	0.549	PKA
222	S	0.504	cdc2
222	S	0.96	unsp
222	S	0.679	CKII
232	T	0.652	PKC
244	T	0.667	PKC
256	Y	0.67	unsp
256	Y	0.534	INSR
291	T	0.56	CKII
292	Y	0.89	unsp
296	S	0.973	unsp
296	S	0.508	PKC
318	S	0.553	unsp
318	S	0.631	PKA
326	S	0.618	PKA
328	S	0.512	cdc2
328	S	0.974	unsp
337	S	0.635	DNAPK
337	S	0.55	ATM
337	S	0.504	PKA
342	S	0.832	unsp
342	S	0.53	cdc2
347	S	0.822	unsp
347	S	0.55	cdc2
369	Y	0.864	unsp
371	S	0.917	unsp
373	T	0.607	PKC
374	S	0.751	unsp
412	S	0.878	unsp
412	S	0.628	PKC
423	S	0.648	PKC
442	S	0.785	unsp
442	S	0.546	PKA
452	S	0.709	PKA
452	S	0.545	DNAPK
477	S	0.703	unsp
477	S	0.582	CKII
508	S	0.832	unsp
508	S	0.515	PKC
514	Y	0.637	unsp
518	T	0.887	PKC
518	T	0.852	unsp
556	S	0.779	PKC
556	S	0.504	DNAPK
564	S	0.726	unsp
569	T	0.87	unsp
569	T	0.566	PKC
569	T	0.549	PKA
622	S	0.962	unsp
626	Y	0.915	unsp
671	S	0.63	PKC
671	S	0.913	unsp
672	Y	0.523	unsp
676	Y	0.835	unsp
676	Y	0.535	INSR
695	S	0.868	unsp
695	S	0.547	CKII
695	S	0.542	PKC
710	S	0.598	unsp
714	T	0.831	PKC
714	T	0.73	unsp
718	T	0.857	PKC
720	T	0.707	PKC
722	T	0.673	cdk5
722	T	0.536	p38MAPK
722	T	0.963	unsp
728	Y	0.525	EGFR
728	Y	0.521	unsp
763	Y	0.619	unsp
774	S	0.978	unsp
786	Y	0.76	unsp
794	S	0.539	CKI
794	S	0.51	CKII
819	S	0.604	PKC
819	S	0.54	DNAPK
819	S	0.708	PKA
821	T	0.897	PKC
853	S	0.675	PKC
855	S	0.583	DNAPK
876	S	0.993	unsp
876	S	0.8	PKA
876	S	0.653	RSK
876	S	0.536	PKG
884	S	0.54	CKII
920	T	0.808	PKC
923	S	0.64	PKC
923	S	0.573	PKA
924	S	0.679	PKA
924	S	0.847	unsp
930	T	0.865	PKC
944	S	0.637	PKC
947	S	0.773	unsp
947	S	0.633	PKC
981	T	0.617	CKII
983	S	0.505	CKII
1006	S	0.931	unsp
1006	S	0.717	PKC
1051	S	0.784	PKC
1054	S	0.617	unsp
1054	S	0.661	PKA
1055	S	0.623	PKA
1055	S	0.972	unsp
1055	S	0.625	PKC
1056	T	0.56	PKA
1068	T	0.936	unsp
1068	T	0.518	CKI
1068	T	0.516	CKII
1082	S	0.596	unsp
1082	S	0.536	cdc2
1087	T	0.523	cdc2
1094	S	0.793	unsp
1096	T	0.512	GSK3
1096	T	0.528	p38MAPK
1096	T	0.598	unsp
1096	T	0.543	cdk5
1102	S	0.751	unsp
1102	S	0.703	PKA
1104	S	0.889	unsp
1104	S	0.669	PKC
1105	S	0.621	PKC
1107	S	0.825	unsp
1107	S	0.525	CKI
1108	S	0.642	PKC
1122	S	0.552	PKA
1122	S	0.995	unsp
1133	S	0.622	PKG
1133	S	0.589	PKA
1139	S	0.806	PKC
1139	S	0.547	cdc2
1141	T	0.644	unsp
1141	T	0.616	PKC
1146	T	0.84	PKC
1150	S	0.516	GSK3
1150	S	0.729	unsp
1150	S	0.623	cdk5
1153	T	0.741	unsp
1153	T	0.832	PKC
1159	S	0.642	PKA
1159	S	0.579	PKC
1162	S	0.597	DNAPK
1162	S	0.53	cdc2
1168	S	0.705	PKC
1168	S	0.515	cdc2
1173	S	0.505	cdc2
1175	S	0.62	unsp
1179	S	0.701	PKC
1180	S	0.545	ATM
1180	S	0.638	DNAPK
1180	S	0.959	unsp
1180	S	0.645	PKC
1184	T	0.908	PKC
1184	T	0.876	unsp
1185	S	0.998	unsp
1185	S	0.863	PKC
1198	T	0.808	PKA
1198	T	0.967	unsp
1198	T	0.525	PKG
1200	S	0.664	unsp
1200	S	0.596	PKA
1201	S	0.644	PKA
1201	S	0.991	unsp
1201	S	0.587	PKC
