# Supplementary material for: In-silico assessment of high-risk non-synonymous SNPs in ADAMTS3 gene associated with Hennekam syndrome and their impact on protein stability and function
Source: BMC Bioinformatics. 2023 Jun 15;24:251. doi: 10.1186/s12859-023-05361-6 (PMC10268432; doi:10.1186/s12859-023-05361-6)
Supplement: Supplementary file 10 — Additional file 10: File 10.—Ubiquitylation analysis of mutant protein by BDM-PUB. [file 12859_2023_5361_MOESM10_ESM.xlsx]

## Sheet: Wildtype_UbPred
Supplementary File 10 (1) - Ubiquitylation analysis of wildtype protein by UbPred
Position	Amino acid	Score
188	K	0.63
215	K	0.64
697	K	0.7
701	K	0.75
768	K	0.63
1003	K	0.77
1052	K	0.65
1099	K	0.85
1100	K	0.89

## Sheet: Mutant_UbPred
Supplementary File 10 (2) - Ubiquitylation analysis of mutant protein by UbPred
Position	Amino acid	Score
188	K	0.63
215	K	0.64
697	K	0.68
701	K	0.74
768	K	0.63
1003	K	0.78
1052	K	0.65
1099	K	0.85
1100	K	0.89

## Sheet: Wildtype_BDM-PUB
Supplementary File 10 (3) - Ubiquitylation analysis of wildtype protein by BDM-PUB
Cutoff score>=0.3
Position	Amino acid	Score
66	K	2.6
67	K	2.48
89	K	0.93
96	K	1.01
202	K	0.72
315	K	1.18
517	K	1.32
519	K	1.62
520	K	1.76
533	K	1.99
543	K	1.73
661	K	1.27
686	K	0.69
701	K	1.17
716	K	1.53
730	K	0.81
756	K	0.79
768	K	1.18
773	K	1.46
852	K	0.68
869	K	0.93
875	K	1.1
879	K	0.59
890	K	1.52
948	K	0.48
971	K	2.08
1003	K	0.52
1024	K	0.37
1052	K	2.23
1099	K	0.39
1100	K	2.19
1123	K	2.06
1140	K	2.8
1154	K	2.75
1186	K	1.92
1187	K	0.79
1190	K	1.1

## Sheet: Mutant_BDM-PUB
Supplementary File 10 (4) - Ubiquitylation analysis of mutant protein by BDM-PUB
Cutoff score>=0.3
Position	Amino acid	Score
66	K	2.6
67	K	2.48
89	K	0.93
96	K	1.01
138	R	0.33
202	K	0.72
315	K	1.18
517	K	1.32
519	K	1.62
520	K	1.76
533	K	1.85
537	K	1.14
543	K	1.7
661	K	1.08
686	K	0.69
701	K	1.17
716	K	1.53
730	K	0.81
756	K	0.79
768	K	1.18
773	K	1.46
852	K	0.68
869	K	0.93
875	K	1.1
890	K	0.95
971	K	2.08
1003	K	0.52
1024	K	0.37
1052	K	2.23
1099	K	0.39
1100	K	2.19
1123	K	2.06
1140	K	2.8
1154	K	2.75
1186	K	1.92
1187	K	0.79
