# Supplementary material for: In-silico assessment of high-risk non-synonymous SNPs in ADAMTS3 gene associated with Hennekam syndrome and their impact on protein stability and function
Source: BMC Bioinformatics. 2023 Jun 15;24:251. doi: 10.1186/s12859-023-05361-6 (PMC10268432; doi:10.1186/s12859-023-05361-6)
Supplement: Supplementary file 11 — Additional file 11: File 11.—O-glycosylation analysis of mutant protein by NetOGlyc 4.0. [file 12859_2023_5361_MOESM11_ESM.xlsx]

## Sheet: Wildtype_NetOGlyc 4.0
Supplementary File 11 (1) - O-glycosylation analysis of wildtype protein by NetOGlyc 4.0
Cutoff Score>=0.5
Position	Amino acid	Score
60	T	0.689328
62	S	0.745796
64	S	0.792129
69	S	0.758474
114	S	0.5
131	S	0.665873
244	T	0.5
423	S	0.650419
494	T	0.542894
508	S	0.796062
518	T	0.642957
562	S	0.683652
566	T	0.757784
569	T	0.598527
575	T	0.735258
622	S	0.609545
671	S	0.610372
710	S	0.5
714	T	0.842182
718	T	0.83987
720	T	0.795145
722	T	0.889887
760	T	0.612827
819	S	0.544336
833	T	0.55793
836	S	0.50823
876	S	0.547775
944	S	0.664023
947	S	0.732683
957	S	0.697804
972	T	0.540821
1006	S	0.516435
1038	S	0.511581
1049	S	0.52935
1051	S	0.505858
1054	S	0.658562
1055	S	0.977772
1056	T	0.88357
1068	T	0.628167
1074	S	0.801751
1077	S	0.661738
1082	S	0.734832
1087	T	0.788547
1088	S	0.831756
1094	S	0.690213
1096	T	0.565976
1122	S	0.846474
1133	S	0.921534
1139	S	0.891274
1141	T	0.547373
1146	T	0.951926
1149	S	0.968244
1150	S	0.971462
1153	T	0.910382
1159	S	0.697649
1160	S	0.888455
1162	S	0.729475
1168	S	0.662827
1173	S	0.65693
1175	S	0.535003
1179	S	0.822976
1180	S	0.907421
1184	T	0.746833
1185	S	0.888333
1198	T	0.737634
1200	S	0.629758
1201	S	0.557178

## Sheet: Mutant_NetOGlyc 4.0
Supplementary File 11 (2) - O-glycosylation analysis of mutant protein by NetOGlyc 4.0
Cutoff Score>=0.5
Position	Amino acid	Score
60	T	0.69786
62	S	0.603992
64	S	0.680505
69	S	0.724344
131	S	0.65804
412	G	0.508137
423	S	0.557371
494	T	0.512707
508	S	0.822494
518	T	0.66603
562	S	0.665955
622	S	0.5
710	S	0.505747
714	T	0.838637
718	T	0.823632
720	T	0.756464
722	T	0.845556
760	T	0.544632
833	T	0.643948
836	S	0.571821
944	S	0.565593
947	S	0.708086
957	S	0.570939
972	T	0.543177
1006	S	0.555183
1038	S	0.539272
1054	S	0.607936
1055	S	0.974647
1056	T	0.864724
1068	T	0.702617
1074	S	0.824294
1077	S	0.76796
1082	S	0.837131
1087	T	0.943289
1088	S	0.964861
1094	S	0.905947
1096	T	0.902599
1102	S	0.785244
1104	S	0.656834
1105	S	0.666976
1107	S	0.697604
1108	S	0.803887
1122	S	0.883704
1133	S	0.956655
1139	S	0.940155
1141	T	0.645789
1146	T	0.952146
1149	S	0.97052
1150	S	0.97228
1153	T	0.90927
1159	S	0.762293
1160	S	0.923576
1162	S	0.727143
1168	S	0.622607
1173	S	0.631009
1175	S	0.515417
1179	S	0.806291
1180	S	0.904973
1184	T	0.694568
1185	S	0.861367
1198	T	0.737262
1200	S	0.652986
1201	S	0.550121
